# Supplementary material for: Benzyl N-{2-[5-(4-chloro­phen­yl)-1,2,4-oxadiazol-3-yl]propan-2-yl}carbamate
Source: Acta Crystallogr Sect E Struct Rep Online. 2011 Jan 15;67(Pt 2):o420–1. doi: 10.1107/S1600536811001504 (PMC3051527; doi:10.1107/S1600536811001504)
Supplement: Supplementary file 1 [file e-67-0o420-sup1.cif]

##############################################################################
###                                                                        ###
###        Electronic paper (Acta Crystallographica Section E)             ###
###                                                                        ###
##############################################################################
#                                                                            #
# This CIF contains the data in a paper accepted for publication in Acta     #
# Crystallographica Section E. It conforms to the requirements of Notes      #
# for Authors for Section E, and has been peer reviewed under the auspices   #
# of the IUCr Commission on Journals.                                        #
#                                                                            #
# Full details of the Crystallographic Information File format               #
# are given in the paper "The Crystallographic Information File (CIF):       #
# a New Standard Archive File for Crystallography" by S. R. Hall, F. H.      #
# Allen and I. D. Brown [Acta Cryst. (1991), A47, 655-685].                  #
#                                                                            #
# The current version of the core CIF dictionary is obtainable from          #
# ftp://ftp.iucr.org/pub/cif_core.dic. The current version number is 2.4.    #
#                                                                            #
# Software is freely available for graphical display of the structure(s) in  #
# this CIF.  For information consult the CIF home page http://www.iucr.org/  #
# cif/home.html                                                              #
#                                                                            #
# This file may be used for bona fide research purposes within the           #
# scientific community so long as proper attribution is given to the journal # 
# article from which it was obtained.                                        #
#                                                                            #
##############################################################################
                                             
data_global
_audit_creation_method     'form.cif (version 2.0)'
_journal_data_validation_number     ?
_journal_date_recd_electronic     2010-12-28
_journal_date_accepted     2011-01-11
_journal_name_full     'Acta Crystallographica, Section E'
_journal_year     2011
_journal_volume     67
_journal_issue      2
_journal_page_first     o420
_journal_page_last     o421
_journal_paper_category     QO
_journal_coeditor_code     IS2659
_publ_contact_author_name     'Prof. Fun Hoong-Kun'
_publ_contact_author_address
;
      X-ray Crystallography Unit
      School of Physics
      Universiti Sains Malaysia
      11800 USM, Penang
      MALAYSIA
;
_publ_contact_author_email     'hkfun@usm.my'
_publ_contact_author_fax     '6 04 6579150'
_publ_contact_author_phone     '6 04 6533652'
_publ_section_title
;
Benzyl
<i>N</i>-{2-[5-(4-chlorophenyl)-1,2,4-oxadiazol-3-yl]propan-2-yl}carbamate
;
loop_
    _publ_author_name
    _publ_author_footnote
    _publ_author_address
    'Hoong-Kun Fun'
;
      Thomson Reuters ResearcherID: A-3561-2009.
;
;     X-ray Crystallography Unit
      School of Physics
      Universiti Sains Malaysia
      11800 USM, Penang
      Malaysia
;
    'V. Sumangala' ?
;     Department of Chemistry
      Mangalore University
      Mangalagangotri 574 199
      Karnatak State
      India
;
    'G. K. Nagaraja' ?
;     Department of Chemistry
      Mangalore University
      Mangalagangotri 574 199
      Karnatak State
      India
;
    'Boja Poojary' ?
;     Department of Chemistry
      Mangalore University
      Mangalagangotri 574 199
      Karnatak State
      India
;
    'Suchada Chantrapromma'
;
      Additional correspondence author, e-mail: suchada.c@psu.ac.th.
      Thomson Reuters ResearcherID: A-5085-2009.
;
;     Crystal Materials Research Unit
      Department of Chemistry
      Faculty of Science
      Prince of Songkla University
      Hat-Yai, Songkhla 90112
      Thailand
;
data_I
_audit_creation_method     SHELXL-97
_chemical_name_systematic
;
Benzyl
<i>N</i>-{2-[5-(4-chlorophenyl)-1,2,4-oxadiazol-3-yl]propan-2-yl}carbamate
;
_chemical_name_common
;
;
_chemical_formula_moiety     'C19 H18 Cl N3 O3'
_chemical_formula_sum     'C19 H18 Cl N3 O3'
_chemical_formula_iupac     'C19 H18 Cl N3 O3'
_chemical_formula_weight     371.81
_chemical_melting_point     ?
_chemical_melting_point_gt     405
_chemical_melting_point_lt     409
_symmetry_cell_setting     orthorhombic
_symmetry_space_group_name_H-M     'P 21 21 21'
_symmetry_space_group_name_Hall     'P 2ac 2ab'
loop_
    _symmetry_equiv_pos_as_xyz
    'x, y, z'
    '-x+1/2, -y, z+1/2'
    '-x, y+1/2, -z+1/2'
    'x+1/2, -y+1/2, -z'
_cell_length_a     7.75010(10)
_cell_length_b     11.0052(2)
_cell_length_c     20.9834(3)
_cell_angle_alpha     90.00
_cell_angle_beta     90.00
_cell_angle_gamma     90.00
_cell_volume     1789.70(5)
_cell_formula_units_Z     4
_cell_measurement_reflns_used     4556
_cell_measurement_theta_min     1.94
_cell_measurement_theta_max     28.54
_cell_measurement_temperature     297
_exptl_crystal_description     Plate
_exptl_crystal_colour     Colorless
_exptl_crystal_size_max     0.41
_exptl_crystal_size_mid     0.35
_exptl_crystal_size_min     0.21
_exptl_crystal_density_diffrn     1.380
_exptl_crystal_density_meas     ?
_exptl_crystal_density_method     'not measured'
_exptl_crystal_F_000     776
_exptl_absorpt_coefficient_mu     0.238
_exptl_absorpt_correction_type     multi-scan
_exptl_absorpt_process_details     '(SADABS; Bruker, 2005)'
_exptl_absorpt_correction_T_min     0.9082
_exptl_absorpt_correction_T_max     0.9513
_diffrn_ambient_temperature     297
_diffrn_radiation_type     'MoK\a'
_diffrn_radiation_wavelength     0.71073
_diffrn_radiation_source     'sealed tube'
_diffrn_radiation_monochromator     'graphite'
_diffrn_measurement_device_type     'Bruker APEXII CCD area-detector'
_diffrn_measurement_method     '\f and \w'
_diffrn_detector_area_resol_mean     ?
_diffrn_reflns_number     15995
_diffrn_reflns_av_R_equivalents     0.0277
_diffrn_reflns_av_sigmaI/netI     0.0287
_diffrn_reflns_theta_min     1.94
_diffrn_reflns_theta_max     28.54
_diffrn_reflns_theta_full     28.54
_diffrn_measured_fraction_theta_max     1.000
_diffrn_measured_fraction_theta_full     1.000
_diffrn_reflns_limit_h_min     -10
_diffrn_reflns_limit_h_max     8
_diffrn_reflns_limit_k_min     -14
_diffrn_reflns_limit_k_max     14
_diffrn_reflns_limit_l_min     -23
_diffrn_reflns_limit_l_max     28
_diffrn_standards_number     0
_diffrn_standards_interval_count     ?
_diffrn_standards_interval_time     ?
_diffrn_standards_decay_%     ?
_refine_special_details
;
Refinement of <i>F</i>^2^ against ALL reflections. The weighted <i>R</i>-factor
<i>wR</i> and goodness of fit <i>S</i> are based on <i>F</i>^2^, conventional
<i>R</i>-factors <i>R</i> are based on <i>F</i>, with <i>F</i> set to zero for
negative <i>F</i>^2^. The threshold expression of <i>F</i>^2^ >
\s(<i>F</i>^2^) is used only for calculating <i>R</i>-factors(gt) <i>etc</i>.
and is not relevant to the choice of reflections for refinement.
<i>R</i>-factors based on <i>F</i>^2^ are statistically about twice as large
as those based on <i>F</i>, and <i>R</i>- factors based on ALL data will be
even larger.
;
_reflns_number_total     4556
_reflns_number_gt     3620
_reflns_threshold_expression     I>2\s(I)
_refine_ls_structure_factor_coef     Fsqd
_refine_ls_matrix_type     full
_refine_ls_R_factor_all     0.0517
_refine_ls_R_factor_gt     0.0361
_refine_ls_wR_factor_gt     0.0794
_refine_ls_wR_factor_ref     0.0865
_refine_ls_goodness_of_fit_ref     1.024
_refine_ls_restrained_S_all     1.024
_refine_ls_number_reflns     4556
_refine_ls_number_parameters     241
_refine_ls_number_restraints     0
_refine_ls_hydrogen_treatment     mixed
_refine_ls_weighting_scheme     calc
_refine_ls_weighting_details
         'calc w=1/[\s^2^(Fo^2^)+(0.0458P)^2^+0.0092P] where P=(Fo^2^+2Fc^2^)/3'
_atom_sites_solution_hydrogens     geom
_atom_sites_solution_primary     direct
_atom_sites_solution_secondary     difmap
_refine_ls_shift/su_max     0.001
_refine_ls_shift/su_mean     0.001
_refine_diff_density_max     0.137
_refine_diff_density_min     -0.205
_refine_ls_extinction_method     none
_refine_ls_extinction_coef     ?
_refine_ls_abs_structure_details     'Flack (1983), 1950 Friedel pairs'
_refine_ls_abs_structure_Flack     0.01(6)
loop_
    _atom_type_symbol
    _atom_type_description
    _atom_type_scat_dispersion_real
    _atom_type_scat_dispersion_imag
    _atom_type_scat_source
    'C' 'C' 0.0033 0.0016
                         'International Tables Vol C Tables 4.2.6.8 and 6.1.1.4'
    'H' 'H' 0.0000 0.0000
                         'International Tables Vol C Tables 4.2.6.8 and 6.1.1.4'
    'N' 'N' 0.0061 0.0033
                         'International Tables Vol C Tables 4.2.6.8 and 6.1.1.4'
    'O' 'O' 0.0106 0.0060
                         'International Tables Vol C Tables 4.2.6.8 and 6.1.1.4'
    'Cl' 'Cl' 0.1484 0.1585
                         'International Tables Vol C Tables 4.2.6.8 and 6.1.1.4'
_computing_data_collection     'APEX2 (Bruker, 2005)'
_computing_cell_refinement     'SAINT (Bruker, 2005)'
_computing_data_reduction     'SAINT (Bruker, 2005)'
_computing_structure_solution     'SHELXTL (Sheldrick, 2008)'
_computing_structure_refinement     'SHELXTL (Sheldrick, 2008)'
_computing_molecular_graphics     'SHELXTL (Sheldrick, 2008)'
_computing_publication_material
;
SHELXTL (Sheldrick, 2008) and PLATON (Spek, 2009)
;
loop_
    _atom_site_type_symbol
    _atom_site_label
    _atom_site_fract_x
    _atom_site_fract_y
    _atom_site_fract_z
    _atom_site_U_iso_or_equiv
    _atom_site_adp_type
    _atom_site_calc_flag
    _atom_site_refinement_flags
    _atom_site_occupancy
    _atom_site_disorder_assembly
    _atom_site_disorder_group
    Cl Cl1 1.06337(9) 0.74415(5) -0.14993(2) 0.08010(19) Uani d . 1 . .
    O O1 0.90644(16) 0.42996(9) 0.11883(5) 0.0490(3) Uani d . 1 . .
    O O2 0.62272(16) 0.60054(11) 0.29142(7) 0.0631(4) Uani d . 1 . .
    O O3 0.71211(14) 0.79437(9) 0.30763(6) 0.0501(3) Uani d . 1 . .
    N N1 1.00418(18) 0.59694(10) 0.16396(6) 0.0422(3) Uani d . 1 . .
    N N2 0.89957(19) 0.41084(11) 0.18577(6) 0.0487(3) Uani d . 1 . .
    N N3 0.90781(17) 0.65050(11) 0.29774(6) 0.0401(3) Uani d . 1 . .
    C C1 1.0718(2) 0.70094(14) 0.03799(7) 0.0470(4) Uani d . 1 . .
    H H1A 1.1094 0.7446 0.0733 0.056 Uiso calc R 1 . .
    C C2 1.0945(2) 0.74801(15) -0.02232(8) 0.0522(4) Uani d . 1 . .
    H H2A 1.1470 0.8233 -0.0279 0.063 Uiso calc R 1 . .
    C C3 1.0385(2) 0.68209(16) -0.07420(7) 0.0499(4) Uani d . 1 . .
    C C4 0.9627(2) 0.56952(14) -0.06747(8) 0.0517(4) Uani d . 1 . .
    H H4A 0.9283 0.5255 -0.1031 0.062 Uiso calc R 1 . .
    C C5 0.9386(2) 0.52308(13) -0.00694(7) 0.0469(4) Uani d . 1 . .
    H H5A 0.8859 0.4478 -0.0017 0.056 Uiso calc R 1 . .
    C C6 0.9930(2) 0.58868(12) 0.04632(7) 0.0393(3) Uani d . 1 . .
    C C7 0.96954(19) 0.54258(12) 0.11114(7) 0.0386(3) Uani d . 1 . .
    C C8 0.9582(2) 0.51195(12) 0.20882(7) 0.0371(3) Uani d . 1 . .
    C C9 0.9872(2) 0.53376(12) 0.27932(7) 0.0417(4) Uani d . 1 . .
    C C10 0.7365(2) 0.67374(13) 0.29808(7) 0.0414(3) Uani d . 1 . .
    C C11 0.5372(2) 0.83404(16) 0.32187(8) 0.0528(4) Uani d . 1 . .
    H H11A 0.4552 0.7744 0.3064 0.063 Uiso calc R 1 . .
    H H11B 0.5141 0.9106 0.3007 0.063 Uiso calc R 1 . .
    C C12 0.51699(19) 0.84918(13) 0.39282(7) 0.0423(3) Uani d . 1 . .
    C C13 0.5898(2) 0.94799(14) 0.42406(9) 0.0545(4) Uani d . 1 . .
    H H13A 0.6480 1.0070 0.4008 0.065 Uiso calc R 1 . .
    C C14 0.5766(3) 0.95920(16) 0.48927(9) 0.0621(5) Uani d . 1 . .
    H H14A 0.6270 1.0253 0.5096 0.074 Uiso calc R 1 . .
    C C15 0.4903(3) 0.87436(17) 0.52416(9) 0.0591(5) Uani d . 1 . .
    H H15A 0.4826 0.8825 0.5682 0.071 Uiso calc R 1 . .
    C C16 0.4146(2) 0.77656(16) 0.49429(8) 0.0572(4) Uani d . 1 . .
    H H16A 0.3541 0.7191 0.5179 0.069 Uiso calc R 1 . .
    C C17 0.4292(2) 0.76457(13) 0.42877(8) 0.0496(4) Uani d . 1 . .
    H H17A 0.3788 0.6981 0.4087 0.060 Uiso calc R 1 . .
    C C18 1.1805(2) 0.54871(16) 0.28978(9) 0.0562(5) Uani d . 1 . .
    H H18A 1.2220 0.6155 0.2647 0.084 Uiso calc R 1 . .
    H H18B 1.2389 0.4756 0.2773 0.084 Uiso calc R 1 . .
    H H18C 1.2024 0.5645 0.3340 0.084 Uiso calc R 1 . .
    C C19 0.9170(3) 0.42786(14) 0.31875(8) 0.0592(5) Uani d . 1 . .
    H H19A 0.7970 0.4162 0.3092 0.089 Uiso calc R 1 . .
    H H19B 0.9302 0.4456 0.3633 0.089 Uiso calc R 1 . .
    H H19C 0.9799 0.3552 0.3085 0.089 Uiso calc R 1 . .
    H H1N3 0.973(2) 0.7115(14) 0.2985(7) 0.036(4) Uiso d . 1 . .
loop_
    _atom_site_aniso_label
    _atom_site_aniso_U_11
    _atom_site_aniso_U_22
    _atom_site_aniso_U_33
    _atom_site_aniso_U_12
    _atom_site_aniso_U_13
    _atom_site_aniso_U_23
    Cl1 0.1106(5) 0.0857(4) 0.0440(2) 0.0012(3) 0.0132(3) 0.0075(2)
    O1 0.0635(7) 0.0416(5) 0.0418(6) -0.0124(5) -0.0050(6) -0.0044(4)
    O2 0.0508(7) 0.0552(7) 0.0833(10) -0.0086(6) -0.0013(7) 0.0010(6)
    O3 0.0486(7) 0.0433(5) 0.0584(7) 0.0076(5) 0.0118(6) 0.0012(5)
    N1 0.0508(8) 0.0373(6) 0.0384(7) -0.0039(5) 0.0004(6) -0.0046(5)
    N2 0.0609(9) 0.0431(7) 0.0422(7) -0.0097(6) -0.0013(7) -0.0010(5)
    N3 0.0438(8) 0.0338(6) 0.0425(7) -0.0013(6) 0.0046(6) -0.0040(5)
    C1 0.0536(10) 0.0451(8) 0.0422(8) -0.0064(7) -0.0001(8) -0.0097(6)
    C2 0.0575(10) 0.0478(8) 0.0514(9) -0.0079(8) 0.0081(8) -0.0012(7)
    C3 0.0530(10) 0.0577(9) 0.0389(8) 0.0070(8) 0.0062(8) -0.0006(7)
    C4 0.0598(11) 0.0534(9) 0.0420(8) 0.0038(8) -0.0090(8) -0.0110(7)
    C5 0.0536(11) 0.0415(8) 0.0457(8) -0.0013(7) -0.0070(8) -0.0065(6)
    C6 0.0399(8) 0.0388(7) 0.0390(8) 0.0034(6) 0.0000(7) -0.0060(5)
    C7 0.0376(8) 0.0352(7) 0.0431(8) -0.0002(6) -0.0026(7) -0.0057(6)
    C8 0.0374(8) 0.0328(6) 0.0410(7) 0.0000(6) 0.0007(6) -0.0021(5)
    C9 0.0507(10) 0.0357(7) 0.0389(8) 0.0043(6) 0.0017(7) -0.0032(6)
    C10 0.0496(9) 0.0419(7) 0.0327(7) 0.0033(7) 0.0047(7) 0.0044(6)
    C11 0.0474(10) 0.0591(10) 0.0518(10) 0.0146(8) 0.0031(8) 0.0053(7)
    C12 0.0345(8) 0.0425(7) 0.0499(9) 0.0088(6) 0.0019(7) 0.0026(6)
    C13 0.0503(10) 0.0438(8) 0.0692(12) -0.0025(8) 0.0048(9) 0.0023(8)
    C14 0.0618(12) 0.0539(10) 0.0705(12) 0.0008(9) -0.0075(11) -0.0185(8)
    C15 0.0585(12) 0.0680(11) 0.0507(10) 0.0107(9) 0.0034(9) -0.0074(8)
    C16 0.0589(11) 0.0567(10) 0.0561(10) -0.0002(9) 0.0101(9) 0.0080(7)
    C17 0.0506(10) 0.0423(8) 0.0560(9) -0.0043(8) 0.0001(8) -0.0035(7)
    C18 0.0540(11) 0.0618(10) 0.0528(10) 0.0117(8) -0.0128(9) -0.0138(8)
    C19 0.0924(15) 0.0401(8) 0.0452(9) 0.0039(9) 0.0064(10) 0.0028(6)
_geom_special_details
;
All e.s.d.'s (except the e.s.d. in the dihedral angle between two l.s. planes)
are estimated using the full covariance matrix. The cell e.s.d.'s are taken
into account individually in the estimation of e.s.d.'s in distances, angles
and torsion angles; correlations between e.s.d.'s in cell parameters are only
used when they are defined by crystal symmetry. An approximate (isotropic)
treatment of cell e.s.d.'s is used for estimating e.s.d.'s involving l.s.
planes.
;
loop_
    _geom_bond_atom_site_label_1
    _geom_bond_atom_site_label_2
    _geom_bond_site_symmetry_2
    _geom_bond_distance
    _geom_bond_publ_flag
    Cl1 C3 . 1.7404(16) ?
    O1 C7 . 1.3422(16) ?
    O1 N2 . 1.4213(17) ?
    O2 C10 . 1.2023(19) ?
    O3 C10 . 1.3558(18) ?
    O3 C11 . 1.455(2) ?
    N1 C7 . 1.2877(18) ?
    N1 C8 . 1.3740(19) ?
    N2 C8 . 1.2955(18) ?
    N3 C10 . 1.352(2) ?
    N3 C9 . 1.4758(18) ?
    N3 H1N3 . 0.841(16) ?
    C1 C2 . 1.379(2) ?
    C1 C6 . 1.389(2) ?
    C1 H1A . 0.9300 ?
    C2 C3 . 1.378(2) ?
    C2 H2A . 0.9300 ?
    C3 C4 . 1.378(2) ?
    C4 C5 . 1.382(2) ?
    C4 H4A . 0.9300 ?
    C5 C6 . 1.3957(19) ?
    C5 H5A . 0.9300 ?
    C6 C7 . 1.463(2) ?
    C8 C9 . 1.515(2) ?
    C9 C18 . 1.523(2) ?
    C9 C19 . 1.529(2) ?
    C11 C12 . 1.506(2) ?
    C11 H11A . 0.9700 ?
    C11 H11B . 0.9700 ?
    C12 C17 . 1.378(2) ?
    C12 C13 . 1.390(2) ?
    C13 C14 . 1.378(3) ?
    C13 H13A . 0.9300 ?
    C14 C15 . 1.362(3) ?
    C14 H14A . 0.9300 ?
    C15 C16 . 1.377(3) ?
    C15 H15A . 0.9300 ?
    C16 C17 . 1.386(2) ?
    C16 H16A . 0.9300 ?
    C17 H17A . 0.9300 ?
    C18 H18A . 0.9600 ?
    C18 H18B . 0.9600 ?
    C18 H18C . 0.9600 ?
    C19 H19A . 0.9600 ?
    C19 H19B . 0.9600 ?
    C19 H19C . 0.9600 ?
loop_
    _geom_angle_atom_site_label_1
    _geom_angle_atom_site_label_2
    _geom_angle_atom_site_label_3
    _geom_angle_site_symmetry_1
    _geom_angle_site_symmetry_3
    _geom_angle
    _geom_angle_publ_flag
    C7 O1 N2 . . 105.61(10) ?
    C10 O3 C11 . . 116.99(13) ?
    C7 N1 C8 . . 102.66(12) ?
    C8 N2 O1 . . 103.21(11) ?
    C10 N3 C9 . . 125.11(13) ?
    C10 N3 H1N3 . . 116.2(10) ?
    C9 N3 H1N3 . . 116.6(10) ?
    C2 C1 C6 . . 120.39(14) ?
    C2 C1 H1A . . 119.8 ?
    C6 C1 H1A . . 119.8 ?
    C3 C2 C1 . . 119.14(15) ?
    C3 C2 H2A . . 120.4 ?
    C1 C2 H2A . . 120.4 ?
    C2 C3 C4 . . 121.76(15) ?
    C2 C3 Cl1 . . 118.67(13) ?
    C4 C3 Cl1 . . 119.56(13) ?
    C3 C4 C5 . . 118.97(14) ?
    C3 C4 H4A . . 120.5 ?
    C5 C4 H4A . . 120.5 ?
    C4 C5 C6 . . 120.26(15) ?
    C4 C5 H5A . . 119.9 ?
    C6 C5 H5A . . 119.9 ?
    C1 C6 C5 . . 119.47(14) ?
    C1 C6 C7 . . 118.68(13) ?
    C5 C6 C7 . . 121.84(14) ?
    N1 C7 O1 . . 113.68(13) ?
    N1 C7 C6 . . 127.82(13) ?
    O1 C7 C6 . . 118.50(12) ?
    N2 C8 N1 . . 114.83(13) ?
    N2 C8 C9 . . 123.53(13) ?
    N1 C8 C9 . . 121.50(12) ?
    N3 C9 C8 . . 109.39(12) ?
    N3 C9 C18 . . 106.14(13) ?
    C8 C9 C18 . . 107.66(13) ?
    N3 C9 C19 . . 111.94(13) ?
    C8 C9 C19 . . 110.79(12) ?
    C18 C9 C19 . . 110.72(15) ?
    O2 C10 N3 . . 126.34(14) ?
    O2 C10 O3 . . 124.84(16) ?
    N3 C10 O3 . . 108.82(14) ?
    O3 C11 C12 . . 109.46(13) ?
    O3 C11 H11A . . 109.8 ?
    C12 C11 H11A . . 109.8 ?
    O3 C11 H11B . . 109.8 ?
    C12 C11 H11B . . 109.8 ?
    H11A C11 H11B . . 108.2 ?
    C17 C12 C13 . . 118.11(15) ?
    C17 C12 C11 . . 121.18(14) ?
    C13 C12 C11 . . 120.70(15) ?
    C14 C13 C12 . . 120.56(16) ?
    C14 C13 H13A . . 119.7 ?
    C12 C13 H13A . . 119.7 ?
    C15 C14 C13 . . 120.61(17) ?
    C15 C14 H14A . . 119.7 ?
    C13 C14 H14A . . 119.7 ?
    C14 C15 C16 . . 120.02(18) ?
    C14 C15 H15A . . 120.0 ?
    C16 C15 H15A . . 120.0 ?
    C15 C16 C17 . . 119.42(16) ?
    C15 C16 H16A . . 120.3 ?
    C17 C16 H16A . . 120.3 ?
    C12 C17 C16 . . 121.27(15) ?
    C12 C17 H17A . . 119.4 ?
    C16 C17 H17A . . 119.4 ?
    C9 C18 H18A . . 109.5 ?
    C9 C18 H18B . . 109.5 ?
    H18A C18 H18B . . 109.5 ?
    C9 C18 H18C . . 109.5 ?
    H18A C18 H18C . . 109.5 ?
    H18B C18 H18C . . 109.5 ?
    C9 C19 H19A . . 109.5 ?
    C9 C19 H19B . . 109.5 ?
    H19A C19 H19B . . 109.5 ?
    C9 C19 H19C . . 109.5 ?
    H19A C19 H19C . . 109.5 ?
    H19B C19 H19C . . 109.5 ?
loop_
    _geom_torsion_atom_site_label_1
    _geom_torsion_atom_site_label_2
    _geom_torsion_atom_site_label_3
    _geom_torsion_atom_site_label_4
    _geom_torsion_site_symmetry_1
    _geom_torsion_site_symmetry_2
    _geom_torsion_site_symmetry_3
    _geom_torsion_site_symmetry_4
    _geom_torsion
    _geom_torsion_publ_flag
    C7 O1 N2 C8 . . . . -0.08(16) ?
    C6 C1 C2 C3 . . . . -0.2(3) ?
    C1 C2 C3 C4 . . . . -1.0(3) ?
    C1 C2 C3 Cl1 . . . . 178.49(14) ?
    C2 C3 C4 C5 . . . . 1.6(3) ?
    Cl1 C3 C4 C5 . . . . -177.88(13) ?
    C3 C4 C5 C6 . . . . -1.0(3) ?
    C2 C1 C6 C5 . . . . 0.7(2) ?
    C2 C1 C6 C7 . . . . -179.32(15) ?
    C4 C5 C6 C1 . . . . -0.1(2) ?
    C4 C5 C6 C7 . . . . 179.93(15) ?
    C8 N1 C7 O1 . . . . -0.38(18) ?
    C8 N1 C7 C6 . . . . -179.60(15) ?
    N2 O1 C7 N1 . . . . 0.30(18) ?
    N2 O1 C7 C6 . . . . 179.60(13) ?
    C1 C6 C7 N1 . . . . 4.6(2) ?
    C5 C6 C7 N1 . . . . -175.44(16) ?
    C1 C6 C7 O1 . . . . -174.60(14) ?
    C5 C6 C7 O1 . . . . 5.4(2) ?
    O1 N2 C8 N1 . . . . -0.16(18) ?
    O1 N2 C8 C9 . . . . -175.95(14) ?
    C7 N1 C8 N2 . . . . 0.33(19) ?
    C7 N1 C8 C9 . . . . 176.22(14) ?
    C10 N3 C9 C8 . . . . 67.03(18) ?
    C10 N3 C9 C18 . . . . -177.07(15) ?
    C10 N3 C9 C19 . . . . -56.2(2) ?
    N2 C8 C9 N3 . . . . -131.00(16) ?
    N1 C8 C9 N3 . . . . 53.48(19) ?
    N2 C8 C9 C18 . . . . 114.08(17) ?
    N1 C8 C9 C18 . . . . -61.44(18) ?
    N2 C8 C9 C19 . . . . -7.1(2) ?
    N1 C8 C9 C19 . . . . 177.35(15) ?
    C9 N3 C10 O2 . . . . 9.9(3) ?
    C9 N3 C10 O3 . . . . -170.43(13) ?
    C11 O3 C10 O2 . . . . 11.3(2) ?
    C11 O3 C10 N3 . . . . -168.37(12) ?
    C10 O3 C11 C12 . . . . 98.05(16) ?
    O3 C11 C12 C17 . . . . -104.15(17) ?
    O3 C11 C12 C13 . . . . 74.49(18) ?
    C17 C12 C13 C14 . . . . 1.1(2) ?
    C11 C12 C13 C14 . . . . -177.57(16) ?
    C12 C13 C14 C15 . . . . -0.7(3) ?
    C13 C14 C15 C16 . . . . -0.3(3) ?
    C14 C15 C16 C17 . . . . 0.9(3) ?
    C13 C12 C17 C16 . . . . -0.5(2) ?
    C11 C12 C17 C16 . . . . 178.18(15) ?
    C15 C16 C17 C12 . . . . -0.5(3) ?
loop_
    _geom_hbond_atom_site_label_D
    _geom_hbond_atom_site_label_H
    _geom_hbond_atom_site_label_A
    _geom_hbond_site_symmetry_A
    _geom_hbond_distance_DH
    _geom_hbond_distance_HA
    _geom_hbond_distance_DA
    _geom_hbond_angle_DHA
    _geom_hbond_publ_flag
    N3 H1N3 N2 3_755 0.840(16) 2.428(15) 3.2492(18) 165.7(14) y
    C16 H16A Cg1 3_466 0.93 2.91 3.6700(18) 140 y
