# Supplementary material for: Benzyl N-{2-[5-(4-chloro­phen­yl)-1,2,4-oxadiazol-3-yl]propan-2-yl}carbamate
Source: Acta Crystallogr Sect E Struct Rep Online. 2011 Jan 15;67(Pt 2):o420–1. doi: 10.1107/S1600536811001504 (PMC3051527; doi:10.1107/S1600536811001504)
Supplement: Supplementary file 2 [file e-67-0o420-Isup2.hkl]

# 
# h,k,l, Fc-squared, Fo-squared, sigma(Fo-squared) and status flag 
# 
data_I
_shelx_title ' asd118m in P2(1)2(1)2(1) (R.T.)' 
_shelx_refln_list_code          4 
_shelx_F_calc_maximum      258.26 
_exptl_crystal_F_000       776.00 
_reflns_d_resolution_high  0.7437 
 
loop_ 
 _symmetry_equiv_pos_as_xyz 
 'x, y, z' 
 '-x+1/2, -y, z+1/2' 
 '-x, y+1/2, -z+1/2' 
 'x+1/2, -y+1/2, -z' 
 
_cell_length_a     7.7501 
_cell_length_b    11.0052 
_cell_length_c    20.9834 
_cell_angle_alpha  90.000 
_cell_angle_beta   90.000 
_cell_angle_gamma  90.000 
 
_shelx_F_squared_multiplier     1.000 
 
loop_ 
 _refln_index_h 
 _refln_index_k 
 _refln_index_l 
 _refln_F_squared_calc 
 _refln_F_squared_meas 
 _refln_F_squared_sigma 
 _refln_observed_status 
   2   0   0    66696.57    57715.19   1323.78 o 
   4   0   0      376.42      474.73      7.97 o 
   6   0   0      665.76      660.64     20.61 o 
   8   0   0        3.59       10.76      5.35 o 
  10   0   0       29.19       27.34      8.16 o 
   1   1   0     1311.72     1316.20     11.02 o 
   2   1   0     8694.53     8322.22     67.41 o 
   3   1   0     5025.69     5118.73     37.73 o 
   4   1   0      326.72      289.26      5.27 o 
   5   1   0      302.96      303.44      5.62 o 
   6   1   0      184.27      178.88      5.40 o 
   7   1   0        8.10        8.77      3.53 o 
   8   1   0       10.65        9.10      3.65 o 
   9   1   0       31.79       32.87      5.35 o 
  10   1   0       11.90       12.61      9.51 o 
   0   2   0       19.00       21.97      1.17 o 
   1   2   0    20155.68    18957.91    153.41 o 
   2   2   0      669.54      692.80      7.77 o 
   3   2   0     8238.90     8397.96     70.78 o 
   4   2   0        0.77        0.35      1.01 o 
   5   2   0     1914.55     1878.93     17.66 o 
   6   2   0      341.50      347.99      9.11 o 
   7   2   0        9.86        8.67      2.48 o 
   8   2   0       21.14       21.58      4.93 o 
   9   2   0        0.38       -1.40      3.51 o 
  10   2   0        0.05       -2.69      3.67 o 
   1   3   0       54.52       48.26      1.37 o 
   2   3   0     1569.48     1578.08     14.31 o 
   3   3   0      348.32      315.85      5.02 o 
   4   3   0       39.81       43.80      2.06 o 
   5   3   0      688.36      692.21      8.21 o 
   6   3   0      639.73      670.14     10.15 o 
   7   3   0      482.53      485.39     15.40 o 
   8   3   0       86.88       97.05     11.93 o 
   9   3   0       78.07       73.59      7.39 o 
  10   3   0       14.85       16.92      8.05 o 
   0   4   0     1803.97     1680.50     22.51 o 
   1   4   0      622.55      600.70     13.78 o 
   2   4   0      114.49      106.56      2.54 o 
   3   4   0      746.54      807.40      9.01 o 
   4   4   0      119.96      106.26      2.99 o 
   5   4   0      874.13      842.72      9.88 o 
   6   4   0      326.08      311.22      6.16 o 
   7   4   0      101.02       82.69      4.90 o 
   8   4   0      257.22      232.10      9.83 o 
   9   4   0        2.20        3.60      3.88 o 
  10   4   0       20.15       25.73      6.25 o 
   1   5   0     1463.70     1534.24     12.94 o 
   2   5   0     2241.59     2296.05     20.79 o 
   3   5   0      567.62      567.19      7.37 o 
   4   5   0       19.57       17.42      1.71 o 
   5   5   0       12.26       10.15      1.60 o 
   6   5   0      320.21      289.45      6.04 o 
   7   5   0       18.09       21.62      2.28 o 
   8   5   0      241.37      214.93      8.94 o 
   9   5   0        2.78        4.91      3.98 o 
   0   6   0     3397.02     3213.66     41.95 o 
   1   6   0     2326.81     2525.17     21.93 o 
   2   6   0      841.81      797.74     10.36 o 
   3   6   0        0.75        1.27      1.16 o 
   4   6   0      537.62      525.90      7.66 o 
   5   6   0        7.39        6.25      2.38 o 
   6   6   0       42.33       51.68      3.26 o 
   7   6   0      164.59      160.01      5.19 o 
   8   6   0        1.62        0.48      2.43 o 
   9   6   0       13.97       10.01      4.30 o 
   1   7   0       34.97       41.54      1.85 o 
   2   7   0      205.23      197.78      4.71 o 
   3   7   0      197.90      191.18      4.48 o 
   4   7   0      208.21      214.89      4.99 o 
   5   7   0        7.85        4.23      1.83 o 
   6   7   0       17.09       14.37      2.30 o 
   7   7   0        1.95        1.93      2.18 o 
   8   7   0        3.66        2.06      4.88 o 
   9   7   0       11.04        8.45      5.43 o 
   0   8   0      152.40      165.90      5.29 o 
   1   8   0      601.16      604.80      9.00 o 
   2   8   0      148.08      127.57      4.12 o 
   3   8   0        2.20        4.02      1.73 o 
   4   8   0        8.03       11.58      2.22 o 
   5   8   0      134.33      130.62      4.90 o 
   6   8   0        0.69        1.89      2.07 o 
   7   8   0        0.07        4.40      2.27 o 
   8   8   0        1.03        2.90      3.79 o 
   1   9   0        3.65        3.71      1.41 o 
   2   9   0      289.70      269.31      6.09 o 
   3   9   0      115.91      118.78      4.40 o 
   4   9   0       60.31       60.02      3.75 o 
   5   9   0        0.58       -0.90      3.03 o 
   6   9   0       14.73        8.30      2.99 o 
   7   9   0        8.23       -2.68      5.40 o 
   8   9   0        5.10       -4.96      4.96 o 
   0  10   0      145.75      168.87      7.80 o 
   1  10   0      477.82      488.99     11.11 o 
   2  10   0      105.67      106.88      5.23 o 
   3  10   0        2.26        2.04      1.94 o 
   4  10   0       25.93       25.05      2.83 o 
   5  10   0       51.06       50.76      4.62 o 
   6  10   0       22.91       21.47      4.65 o 
   7  10   0       37.64       46.44      5.04 o 
   1  11   0       58.46       62.62      4.27 o 
   2  11   0       66.94       57.49      4.98 o 
   3  11   0        0.03       -0.65      1.22 o 
   4  11   0       84.36       87.94     10.23 o 
   5  11   0        4.63        3.69      3.19 o 
   6  11   0        5.96        3.15      4.52 o 
   0  12   0       75.94       92.00      7.08 o 
   1  12   0        0.06        0.68      1.72 o 
   2  12   0       43.59       45.98      3.92 o 
   3  12   0       38.01       33.55      4.06 o 
   4  12   0        0.44        3.05      3.28 o 
   5  12   0       27.37        8.62      7.70 o 
   6  12   0        3.96        9.60      4.21 o 
   1  13   0       55.20       63.24      4.67 o 
   2  13   0        0.00        0.21      1.76 o 
   3  13   0       70.55       87.77      5.22 o 
   4  13   0        0.43        3.92      2.46 o 
   0  14   0        6.45       16.75      4.23 o 
   1  14   0       25.59       20.59      3.19 o 
   2  14   0        5.23        5.52      2.41 o 
   3  14   0       42.10       44.69      4.18 o 
   1   0   1      834.56      820.65      7.02 o 
   2   0   1        0.57        5.01      2.18 o 
   3   0   1      303.63      318.41      3.50 o 
   4   0   1      140.81      138.10      3.79 o 
   5   0   1        0.02        0.88      1.04 o 
   6   0   1       30.55       30.93      2.89 o 
   7   0   1       67.04       64.53      8.53 o 
   8   0   1       23.40       15.89      4.14 o 
   9   0   1        0.18       -2.20      3.22 o 
  10   0   1       24.14       23.53      5.40 o 
 -10   1   1        8.42       13.11      7.07 o 
  -9   1   1       14.97        8.33      4.19 o 
  -8   1   1        5.52        5.90      3.39 o 
  -7   1   1       10.79        4.70      3.09 o 
  -6   1   1      118.72      117.98      5.26 o 
  -5   1   1      516.37      524.68      6.47 o 
  -4   1   1     2236.06     2392.57     20.83 o 
  -3   1   1      757.12      782.98      9.76 o 
  -2   1   1     3084.02     3126.97     25.30 o 
  -1   1   1     5020.33     4895.53     35.77 o 
   0   1   1        2.84        1.44      0.55 o 
   1   1   1     4996.75     4837.25     51.28 o 
   2   1   1     3044.56     3140.49     25.57 o 
   3   1   1      727.58      768.33      6.42 o 
   4   1   1     2236.94     2381.64     20.87 o 
   5   1   1      513.68      535.02      7.23 o 
   6   1   1      121.63      122.49      6.79 o 
   7   1   1       10.54       14.27      3.77 o 
   8   1   1        5.67        7.46      3.59 o 
   9   1   1       14.95       16.38      4.51 o 
  10   1   1        8.50       10.34      4.52 o 
 -10   2   1       14.41        5.35      4.43 o 
  -9   2   1        8.64        8.66      4.18 o 
  -8   2   1       55.70       60.45      6.24 o 
  -7   2   1      121.30      122.57      5.52 o 
  -6   2   1      153.72      152.95      4.52 o 
  -5   2   1      340.72      379.82      5.35 o 
  -4   2   1     5376.87     5436.78     46.92 o 
  -3   2   1      720.62      749.57      7.66 o 
  -2   2   1    18122.56    17482.22    194.44 o 
  -1   2   1    17123.51    16136.93    127.05 o 
   0   2   1       20.61       20.13      1.22 o 
   1   2   1    17124.48    15730.00    240.02 o 
   2   2   1    18129.63    17511.01    179.45 o 
   3   2   1      723.03      755.69      8.84 o 
   4   2   1     5372.94     5497.32     41.06 o 
   5   2   1      341.46      371.72      5.55 o 
   6   2   1      152.32      162.79      4.50 o 
   7   2   1      124.00      121.32      4.94 o 
   8   2   1       55.65       40.65      5.36 o 
   9   2   1        8.87       10.62      4.24 o 
  10   2   1       14.44       12.87      4.78 o 
 -10   3   1        3.36        7.99      4.59 o 
  -9   3   1       23.79       19.11      4.72 o 
  -8   3   1        4.15        4.37      3.33 o 
  -7   3   1        4.95        7.97      2.55 o 
  -6   3   1      238.32      241.37      5.87 o 
  -5   3   1      218.54      219.45      4.07 o 
  -4   3   1      970.32     1021.42     10.47 o 
  -3   3   1      460.98      438.32      5.88 o 
  -2   3   1      127.74      123.65      2.44 o 
  -1   3   1     2718.78     2634.71     21.56 o 
   0   3   1     1244.11     1162.99     11.14 o 
   1   3   1     2740.02     2649.22     22.32 o 
   2   3   1      120.38      115.67      2.52 o 
   3   3   1      483.06      470.44      6.53 o 
   4   3   1      967.14     1006.25     11.88 o 
   5   3   1      224.69      224.03      4.00 o 
   6   3   1      238.47      234.43      5.72 o 
   7   3   1        5.18        4.47      2.25 o 
   8   3   1        4.00       -2.15      3.15 o 
   9   3   1       23.81       21.30      4.66 o 
  10   3   1        3.33        4.99      4.40 o 
 -10   4   1        0.25        3.92      4.23 o 
  -9   4   1        4.92        5.85      4.16 o 
  -8   4   1        9.19       11.58      3.74 o 
  -7   4   1      121.10      133.80      4.33 o 
  -6   4   1      613.85      607.43      8.10 o 
  -5   4   1      720.37      715.66      9.86 o 
  -4   4   1     1284.22     1334.73     12.23 o 
  -3   4   1     1364.33     1467.36     14.19 o 
  -2   4   1      924.38      929.68      9.50 o 
  -1   4   1     1109.00     1099.21     11.39 o 
   0   4   1      506.64      540.58      6.23 o 
   1   4   1     1135.72     1123.23     10.34 o 
   2   4   1      930.27      921.24     19.32 o 
   3   4   1     1380.51     1487.84     14.48 o 
   4   4   1     1303.35     1353.22     15.30 o 
   5   4   1      715.49      705.75      8.22 o 
   6   4   1      618.60      624.67      9.02 o 
   7   4   1      119.91      123.63      5.47 o 
   8   4   1        9.14        4.90      3.45 o 
   9   4   1        5.00        4.96      4.23 o 
  10   4   1        0.25       -2.09      3.90 o 
  -9   5   1       25.75       23.19      5.26 o 
  -8   5   1       41.89       49.74      5.82 o 
  -7   5   1       33.78       30.69      2.51 o 
  -6   5   1      153.63      157.34      4.49 o 
  -5   5   1        5.31        6.34      1.75 o 
  -4   5   1      498.62      509.58      6.82 o 
  -3   5   1       38.39       43.85      2.14 o 
  -2   5   1      979.33     1054.78     10.98 o 
  -1   5   1      608.22      627.76      7.65 o 
   0   5   1      922.41      976.14     10.35 o 
   1   5   1      610.42      641.18      6.99 o 
   2   5   1      980.10     1050.96     12.36 o 
   3   5   1       34.77       41.18      2.22 o 
   4   5   1      500.92      521.68      7.36 o 
   5   5   1        6.19        8.44      1.67 o 
   6   5   1      155.95      147.97      6.62 o 
   7   5   1       34.11       28.32      2.78 o 
   8   5   1       42.43       48.32      4.73 o 
   9   5   1       25.61       28.64      5.29 o 
  -9   6   1       15.29        7.04      4.22 o 
  -8   6   1        1.21       -1.34      3.28 o 
  -7   6   1       14.72       12.45      2.35 o 
  -6   6   1      119.45      122.22      4.17 o 
  -5   6   1      137.09      131.54      4.13 o 
  -4   6   1      206.34      211.46      5.73 o 
  -3   6   1        5.68       10.24      1.52 o 
  -2   6   1      101.27      100.95      2.51 o 
  -1   6   1       67.25       63.01      2.06 o 
   0   6   1      473.83      491.58      6.48 o 
   1   6   1       59.62       57.23      1.91 o 
   2   6   1       97.40       94.32      3.16 o 
   3   6   1        5.78       10.20      1.58 o 
   4   6   1      201.36      204.34      4.68 o 
   5   6   1      138.37      133.86      4.12 o 
   6   6   1      118.10      116.43      4.07 o 
   7   6   1       15.19       16.64      3.00 o 
   8   6   1        1.19        4.46      2.75 o 
   9   6   1       15.31       14.01      4.77 o 
  -9   7   1       13.53       13.83      4.68 o 
  -8   7   1       55.48       56.40      6.39 o 
  -7   7   1       54.76       51.27      3.56 o 
  -6   7   1       11.38       12.37      2.19 o 
  -5   7   1      244.25      241.64      5.59 o 
  -4   7   1       30.09       25.73      2.26 o 
  -3   7   1      241.47      250.30      5.06 o 
  -2   7   1       24.89       27.40      1.62 o 
  -1   7   1      557.47      591.95      7.27 o 
   0   7   1       86.03       80.27      2.42 o 
   1   7   1      548.30      592.53      7.19 o 
   2   7   1       22.67       22.66      2.13 o 
   3   7   1      232.09      250.21      5.70 o 
   4   7   1       30.09       30.70      2.76 o 
   5   7   1      243.15      247.64      7.48 o 
   6   7   1       10.94       10.49      2.21 o 
   7   7   1       54.48       46.05      3.87 o 
   8   7   1       55.00       48.20      4.26 o 
   9   7   1       13.57       14.69      5.50 o 
  -8   8   1       24.24       26.21      7.80 o 
  -7   8   1        0.91        1.36      3.74 o 
  -6   8   1       60.95       63.74      4.36 o 
  -5   8   1      181.95      177.63      4.89 o 
  -4   8   1       98.46       98.60      3.76 o 
  -3   8   1      644.53      656.54      9.20 o 
  -2   8   1      353.41      340.26      6.40 o 
  -1   8   1      276.02      284.43      5.20 o 
   0   8   1      516.63      522.85      6.83 o 
   1   8   1      282.85      294.04      5.09 o 
   2   8   1      349.73      333.45      6.66 o 
   3   8   1      650.06      655.59     17.55 o 
   4   8   1       97.87       92.30      5.18 o 
   5   8   1      180.88      171.30      6.58 o 
   6   8   1       60.25       60.93      4.19 o 
   7   8   1        0.81        3.88      2.28 o 
   8   8   1       24.16       25.33      3.53 o 
  -8   9   1        1.51       -4.46      5.61 o 
  -7   9   1        2.67        4.14      2.85 o 
  -6   9   1       61.31       66.13      5.12 o 
  -5   9   1       90.50       89.11      5.37 o 
  -4   9   1      192.12      181.79      5.88 o 
  -3   9   1      606.88      585.34      9.74 o 
  -2   9   1      170.78      164.82      4.24 o 
  -1   9   1       32.24       32.55      1.94 o 
   0   9   1       10.38       12.15      1.89 o 
   1   9   1       32.10       33.17      2.56 o 
   2   9   1      171.65      151.20      4.71 o 
   3   9   1      607.77      587.34     11.17 o 
   4   9   1      191.08      182.78      5.60 o 
   5   9   1       90.61      104.90     13.29 o 
   6   9   1       61.42       61.17      5.14 o 
   7   9   1        2.63        0.31      2.74 o 
   8   9   1        1.51       -2.83      2.83 o 
  -7  10   1        0.00        1.95      2.83 o 
  -6  10   1        6.87        8.02      3.02 o 
  -5  10   1        0.40        2.71      3.85 o 
  -4  10   1        6.57        3.24      2.15 o 
  -3  10   1      174.31      172.47      6.48 o 
  -2  10   1      216.53      215.30      7.12 o 
  -1  10   1       53.82       56.57      5.23 o 
   0  10   1      122.40      132.33      6.17 o 
   1  10   1       52.98       57.36      4.51 o 
   2  10   1      213.36      207.06      5.67 o 
   3  10   1      173.63      171.33      8.90 o 
   4  10   1        6.81        3.56      1.96 o 
   5  10   1        0.44        1.34      2.44 o 
   6  10   1        6.75        6.41      2.85 o 
   7  10   1        0.00        1.09      2.82 o 
  -6  11   1        3.60        8.34      3.65 o 
  -5  11   1        1.11        7.71      3.65 o 
  -4  11   1        0.31       -0.22      2.86 o 
  -3  11   1       27.04       24.67      3.38 o 
  -2  11   1       11.21       11.53      2.18 o 
  -1  11   1      277.71      287.51      7.60 o 
   0  11   1        9.22        7.33      2.03 o 
   1  11   1      278.85      273.30      8.58 o 
   2  11   1       10.76       12.32      2.81 o 
   3  11   1       28.21       24.41      3.48 o 
   4  11   1        0.34       -1.89      2.01 o 
   5  11   1        0.99        1.82      3.12 o 
   6  11   1        3.61        4.04      3.77 o 
  -6  12   1        1.70        1.44      2.65 o 
  -5  12   1       16.57       17.15      3.77 o 
  -4  12   1       10.59        7.89      2.76 o 
  -3  12   1       23.46       23.55      2.93 o 
  -2  12   1       82.66       80.75      5.34 o 
  -1  12   1        4.09        5.92      2.02 o 
   0  12   1      153.46      149.13      5.82 o 
   1  12   1        4.29        4.09      1.92 o 
   2  12   1       83.17       89.72      5.87 o 
   3  12   1       23.40       22.99      3.64 o 
   4  12   1       10.84        8.07      6.13 o 
   5  12   1       16.43       19.85      4.81 o 
   6  12   1        1.75       -3.31      3.40 o 
  -4  13   1       12.17       16.62      4.30 o 
  -3  13   1        5.33       14.03      6.10 o 
  -2  13   1       67.74       68.60      4.94 o 
  -1  13   1        9.30       10.21      2.54 o 
   0  13   1       88.01       80.64      5.21 o 
   1  13   1        9.55        9.10      2.42 o 
   2  13   1       67.68       68.71      4.91 o 
   3  13   1        5.53        3.80      2.62 o 
   4  13   1       12.20        4.91      5.92 o 
  -3  14   1        7.98       10.65      4.28 o 
  -2  14   1        0.39        0.92      2.91 o 
  -1  14   1       10.73       11.98      3.74 o 
   0  14   1        5.48        8.15      2.36 o 
   1  14   1       10.92       16.93      4.20 o 
   2  14   1        0.39        2.97      2.16 o 
   3  14   1        8.08       14.17      4.22 o 
   0   0   2      224.44      251.11      5.10 o 
   1   0   2       22.15       22.67      0.70 o 
   2   0   2     5699.54     5822.21     53.03 o 
   3   0   2     1637.55     1584.60     14.06 o 
   4   0   2      107.69      113.26      2.31 o 
   5   0   2       32.62       29.52      1.44 o 
   6   0   2       60.52       61.70      7.22 o 
   7   0   2       15.28       16.55      3.73 o 
   8   0   2       29.37       18.88      4.15 o 
   9   0   2        3.45       -1.40      3.89 o 
  10   0   2        0.03       -0.82      3.71 o 
 -10   1   2       11.72       14.53      5.09 o 
  -9   1   2       13.83       13.21      4.34 o 
  -8   1   2        4.88       11.39      3.80 o 
  -7   1   2      147.73      137.47      7.28 o 
  -6   1   2       90.49       92.23      3.39 o 
  -5   1   2      473.90      490.21      7.48 o 
  -4   1   2      133.38      136.72      4.07 o 
  -3   1   2     1736.74     1807.78     17.80 o 
  -2   1   2     3144.48     3149.65     28.40 o 
  -1   1   2      628.92      628.75      4.90 o 
   0   1   2     2788.40     2715.00     35.26 o 
   1   1   2      678.42      657.97      5.42 o 
   2   1   2     3168.53     3206.28     33.52 o 
   3   1   2     1762.14     1829.70     14.73 o 
   4   1   2      136.47      147.55      2.95 o 
   5   1   2      472.88      500.65      6.38 o 
   6   1   2       90.49       87.80      9.05 o 
   7   1   2      151.70      143.41      7.31 o 
   8   1   2        4.87        6.97      5.27 o 
   9   1   2       13.87       11.22      4.16 o 
  10   1   2       11.69        4.49      4.26 o 
 -10   2   2        0.11        1.67      4.02 o 
  -9   2   2       16.23       16.98      4.68 o 
  -8   2   2       11.30       11.41      2.17 o 
  -7   2   2        5.91        6.27      2.88 o 
  -6   2   2       16.50       13.94      2.06 o 
  -5   2   2      196.74      191.31      5.48 o 
  -4   2   2      621.84      633.77      8.41 o 
  -3   2   2     2302.12     2332.06     17.92 o 
  -2   2   2     1155.54     1226.28      9.07 o 
  -1   2   2     4309.27     4384.87     33.15 o 
   0   2   2      708.17      710.21     10.71 o 
   1   2   2     4259.05     4304.90     39.07 o 
   2   2   2     1144.79     1199.20     12.69 o 
   3   2   2     2277.02     2305.33     22.61 o 
   4   2   2      619.94      633.45      7.51 o 
   5   2   2      205.29      205.55      4.01 o 
   6   2   2       16.84       15.80      2.00 o 
   7   2   2        5.63        7.19      3.34 o 
   8   2   2       11.04       15.89      4.11 o 
   9   2   2       16.30       14.50      4.60 o 
  10   2   2        0.11        4.07      4.24 o 
 -10   3   2        5.89        0.88      3.94 o 
  -9   3   2        2.59        5.83      3.98 o 
  -8   3   2       15.00       16.14      5.15 o 
  -7   3   2       76.08       71.34      3.84 o 
  -6   3   2      112.26      112.13      4.19 o 
  -5   3   2       38.58       43.43      2.74 o 
  -4   3   2      153.07      159.05      3.31 o 
  -3   3   2     1198.37     1252.29     10.83 o 
  -2   3   2      491.19      523.58      5.20 o 
  -1   3   2     2163.54     2181.75     18.11 o 
   0   3   2       49.24       40.46      1.23 o 
   1   3   2     2189.76     2166.24     18.70 o 
   2   3   2      486.51      503.06      7.71 o 
   3   3   2     1200.72     1248.99     13.76 o 
   4   3   2      157.41      154.78      3.45 o 
   5   3   2       39.64       42.16      2.14 o 
   6   3   2      113.62      111.76      4.06 o 
   7   3   2       77.85       81.79      4.71 o 
   8   3   2       15.07       18.41      4.27 o 
   9   3   2        2.73        4.54      3.60 o 
  10   3   2        5.87        1.99      4.17 o 
 -10   4   2        6.10        4.24      5.69 o 
  -9   4   2       14.29        6.74      7.27 o 
  -8   4   2       31.83       29.41      4.96 o 
  -7   4   2       38.24       40.07      2.89 o 
  -6   4   2      628.04      606.74      8.71 o 
  -5   4   2      453.81      432.80      6.69 o 
  -4   4   2     1679.08     1637.11     14.31 o 
  -3   4   2     1552.22     1529.95     13.14 o 
  -2   4   2       53.85       56.66      1.93 o 
  -1   4   2     1363.76     1328.85     12.09 o 
   0   4   2     1856.00     1929.97     16.99 o 
   1   4   2     1380.22     1335.10     12.63 o 
   2   4   2       56.56       58.90      4.94 o 
   3   4   2     1544.73     1536.60     15.00 o 
   4   4   2     1672.74     1660.38     19.82 o 
   5   4   2      447.15      427.74      6.63 o 
   6   4   2      627.89      610.46     10.15 o 
   7   4   2       38.17       29.29      3.44 o 
   8   4   2       32.21       24.43      4.71 o 
   9   4   2       14.19       15.72      4.75 o 
  10   4   2        6.13       -3.40      4.19 o 
  -9   5   2       16.36        4.10      4.24 o 
  -8   5   2       13.97       15.99      4.37 o 
  -7   5   2       59.49       64.27      4.64 o 
  -6   5   2        8.56        8.71      1.94 o 
  -5   5   2      107.25      116.00      3.73 o 
  -4   5   2       20.10       23.02      1.94 o 
  -3   5   2       46.28       42.95      2.05 o 
  -2   5   2      616.31      648.86      7.45 o 
  -1   5   2      769.21      719.96      7.68 o 
   0   5   2       18.20       19.21      1.08 o 
   1   5   2      744.73      709.19      9.07 o 
   2   5   2      614.96      646.40      8.75 o 
   3   5   2       44.14       34.51      2.38 o 
   4   5   2       19.03       19.03      2.08 o 
   5   5   2      104.36      116.90      3.90 o 
   6   5   2        8.25        5.76      1.78 o 
   7   5   2       57.55       59.08      3.60 o 
   8   5   2       13.96       15.54      3.30 o 
   9   5   2       16.08        8.54      4.22 o 
  -9   6   2       19.73        7.36      4.40 o 
  -8   6   2       41.60       32.29      5.15 o 
  -7   6   2      125.79      120.55      4.51 o 
  -6   6   2       61.33       61.06      3.39 o 
  -5   6   2      658.35      648.15      9.08 o 
  -4   6   2      192.78      203.50      3.99 o 
  -3   6   2      548.25      553.00      7.41 o 
  -2   6   2       23.91       30.89      1.57 o 
  -1   6   2      597.87      576.66      7.49 o 
   0   6   2       97.50      120.27      2.40 o 
   1   6   2      591.10      584.72      6.80 o 
   2   6   2       24.25       28.58      2.16 o 
   3   6   2      543.18      529.98     26.90 o 
   4   6   2      194.67      198.01      5.16 o 
   5   6   2      669.87      665.55      9.53 o 
   6   6   2       60.66       57.15      4.23 o 
   7   6   2      126.30      114.59      5.04 o 
   8   6   2       41.43       30.50      4.20 o 
   9   6   2       19.56       14.99      4.74 o 
  -9   7   2        0.48       -0.72      5.81 o 
  -8   7   2        1.08       -2.14      3.19 o 
  -7   7   2       54.32       55.91      3.63 o 
  -6   7   2       58.08       64.42      3.59 o 
  -5   7   2       43.63       44.98      2.99 o 
  -4   7   2      345.08      325.29      5.32 o 
  -3   7   2       41.67       43.41      2.78 o 
  -2   7   2      338.30      326.70      4.85 o 
  -1   7   2      262.51      262.32      4.73 o 
   0   7   2      274.28      290.21      4.18 o 
   1   7   2      255.29      260.29      5.95 o 
   2   7   2      340.84      323.12      6.31 o 
   3   7   2       43.26       43.95      3.38 o 
   4   7   2      343.87      320.02      6.93 o 
   5   7   2       44.36       44.83      3.94 o 
   6   7   2       57.79       63.09      3.96 o 
   7   7   2       54.89       57.90      4.34 o 
   8   7   2        1.08        1.48      2.73 o 
   9   7   2        0.48        0.94      4.54 o 
  -8   8   2        3.53        3.00      5.80 o 
  -7   8   2       12.29        7.54      2.93 o 
  -6   8   2       12.13       15.88      3.28 o 
  -5   8   2      148.99      149.69      5.26 o 
  -4   8   2       57.42       56.12      3.08 o 
  -3   8   2       35.63       33.85      2.46 o 
  -2   8   2      185.67      196.19      3.88 o 
  -1   8   2      455.45      448.85      5.94 o 
   0   8   2        4.15        2.97      0.83 o 
   1   8   2      448.36      453.93      6.25 o 
   2   8   2      184.47      184.09      5.08 o 
   3   8   2       35.06       37.71      2.89 o 
   4   8   2       57.86       55.98      3.62 o 
   5   8   2      151.11      144.59      6.06 o 
   6   8   2       12.35       12.48      2.40 o 
   7   8   2       12.05       15.70      2.99 o 
   8   8   2        3.55        3.62      2.61 o 
  -8   9   2        8.23       10.80      6.61 o 
  -7   9   2       21.63       24.42      6.20 o 
  -6   9   2        2.60       -2.07      2.07 o 
  -5   9   2       26.41       29.01      3.23 o 
  -4   9   2       25.20       19.67      2.26 o 
  -3   9   2        4.88        1.62      1.66 o 
  -2   9   2      118.94      120.15      4.49 o 
  -1   9   2       49.28       49.46      2.83 o 
   0   9   2        6.09        4.21      1.33 o 
   1   9   2       46.15       39.71      2.85 o 
   2   9   2      117.00      111.60      5.34 o 
   3   9   2        4.62        4.27      1.85 o 
   4   9   2       25.86       18.19      2.62 o 
   5   9   2       26.93       25.69      3.72 o 
   6   9   2        2.49        3.96      2.55 o 
   7   9   2       21.17       13.83      4.97 o 
   8   9   2        8.17        8.71      3.53 o 
  -7  10   2        6.21       -0.39      4.90 o 
  -6  10   2        7.70       -4.55      6.73 o 
  -5  10   2       30.53       31.12      4.91 o 
  -4  10   2       62.77       50.89      5.52 o 
  -3  10   2        2.38        4.82      2.03 o 
  -2  10   2       59.16       57.01      4.25 o 
  -1  10   2       33.11       25.95      4.32 o 
   0  10   2       50.83       49.18      4.86 o 
   1  10   2       33.19       31.17      2.74 o 
   2  10   2       59.95       64.09      3.65 o 
   3  10   2        2.63        2.85      1.77 o 
   4  10   2       62.45       62.28      5.21 o 
   5  10   2       31.58       32.80      4.93 o 
   6  10   2        7.63       10.21      3.26 o 
   7  10   2        6.27        7.49      3.53 o 
  -6  11   2       26.17       20.16      7.99 o 
  -5  11   2       12.34       16.65      3.32 o 
  -4  11   2       13.01       12.53      2.60 o 
  -3  11   2       11.66       13.49      2.34 o 
  -2  11   2       13.58       13.38      3.33 o 
  -1  11   2      102.67      115.16      4.94 o 
   0  11   2        1.24        0.56      2.07 o 
   1  11   2      100.31      106.83      5.68 o 
   2  11   2       13.21       13.47      2.87 o 
   3  11   2       11.35       17.19      3.09 o 
   4  11   2       12.97       10.34      5.09 o 
   5  11   2       12.39       11.55      4.84 o 
   6  11   2       25.95       24.33      5.03 o 
  -6  12   2       24.50       26.40      4.18 o 
  -5  12   2       11.04       11.64      3.23 o 
  -4  12   2       12.81       16.90      4.30 o 
  -3  12   2       40.19       57.12      5.91 o 
  -2  12   2       23.46       26.36      3.02 o 
  -1  12   2       10.23       10.83      2.40 o 
   0  12   2       38.26       41.01      3.64 o 
   1  12   2        9.96        9.01      2.57 o 
   2  12   2       23.06       26.28      3.71 o 
   3  12   2       39.40       48.86      5.99 o 
   4  12   2       13.01       11.25      3.44 o 
   5  12   2       10.75       14.24      4.43 o 
   6  12   2       24.69       38.18     13.04 o 
  -4  13   2        5.99       10.69      4.23 o 
  -3  13   2        8.85       13.86      2.71 o 
  -2  13   2        6.72        9.91      2.53 o 
  -1  13   2        0.72        2.58      1.92 o 
   0  13   2        1.60        3.39      2.11 o 
   1  13   2        0.85        1.70      1.82 o 
   2  13   2        6.89        5.43      2.73 o 
   3  13   2        8.70       10.15      4.13 o 
   4  13   2        6.05        3.80      4.04 o 
  -3  14   2       17.52       19.11      3.61 o 
  -2  14   2        2.05        3.70      3.02 o 
  -1  14   2        2.66        6.02      2.18 o 
   0  14   2        0.73       -0.57      1.81 o 
   1  14   2        2.69        4.65      2.33 o 
   2  14   2        2.10        5.45      2.30 o 
   3  14   2       17.68       16.01      2.90 o 
   1   0   3     7597.75     7322.82     59.38 o 
   2   0   3     1282.09     1360.33     11.83 o 
   3   0   3      520.10      568.27      5.82 o 
   4   0   3      648.18      618.20      9.63 o 
   5   0   3       62.53       70.31      2.87 o 
   6   0   3        1.08       -0.39      1.88 o 
   7   0   3       51.58       55.50      5.54 o 
   8   0   3        1.93       -0.40      3.16 o 
   9   0   3       24.02       21.15      4.76 o 
  10   0   3       21.45       17.94      4.95 o 
 -10   1   3        3.32        0.21      3.87 o 
  -9   1   3       23.19       26.38      5.13 o 
  -8   1   3        8.86       12.79      3.86 o 
  -7   1   3       78.51       76.75      3.47 o 
  -6   1   3       42.53       43.28      2.65 o 
  -5   1   3      155.87      161.93      5.03 o 
  -4   1   3       24.12       23.30      3.51 o 
  -3   1   3        2.55        1.94      0.83 o 
  -2   1   3     2820.64     2818.59     21.13 o 
  -1   1   3     1104.13     1092.27      8.61 o 
   0   1   3     1760.77     1712.40     12.83 o 
   1   1   3     1112.48     1081.10      8.82 o 
   2   1   3     2859.31     2781.17     27.63 o 
   3   1   3        3.34        2.22      1.06 o 
   4   1   3       23.97       25.20      2.18 o 
   5   1   3      152.75      157.27      8.79 o 
   6   1   3       44.53       44.27      5.59 o 
   7   1   3       78.58       80.18      6.46 o 
   8   1   3        9.05        5.81      3.56 o 
   9   1   3       23.10       21.95      4.88 o 
  10   1   3        3.26        4.09      4.24 o 
 -10   2   3        0.68        0.90      3.92 o 
  -9   2   3        4.14       -3.15      3.15 o 
  -8   2   3       40.77       46.47      3.82 o 
  -7   2   3      197.51      193.14      6.05 o 
  -6   2   3       91.89       95.80      3.77 o 
  -5   2   3      184.63      193.78      5.83 o 
  -4   2   3      151.16      152.63      3.69 o 
  -3   2   3      730.02      713.88      7.53 o 
  -2   2   3      375.38      376.92      3.87 o 
  -1   2   3      434.40      444.33      3.72 o 
   0   2   3     4977.11     4963.86     40.61 o 
   1   2   3      425.20      425.16      4.88 o 
   2   2   3      358.19      359.33      5.84 o 
   3   2   3      729.07      720.17     10.22 o 
   4   2   3      166.76      159.09      5.17 o 
   5   2   3      182.83      185.60      4.49 o 
   6   2   3       95.00       98.75      3.66 o 
   7   2   3      195.92      191.39     17.16 o 
   8   2   3       40.84       43.82      5.64 o 
   9   2   3        4.08        0.29      5.54 o 
  10   2   3        0.70        2.68      4.42 o 
 -10   3   3       21.24       18.74      5.37 o 
  -9   3   3        5.35        2.42      3.89 o 
  -8   3   3       72.90       68.97      6.54 o 
  -7   3   3       36.38       34.64      2.95 o 
  -6   3   3      126.10      137.86      4.57 o 
  -5   3   3       10.05       10.32      1.57 o 
  -4   3   3      727.89      753.88      7.43 o 
  -3   3   3      250.26      254.39      3.02 o 
  -2   3   3      621.54      623.07      5.39 o 
  -1   3   3      466.40      411.68      7.89 o 
   0   3   3     1869.41     1773.97     41.77 o 
   1   3   3      461.85      411.33      4.99 o 
   2   3   3      599.71      598.40      7.88 o 
   3   3   3      246.07      252.68      5.02 o 
   4   3   3      728.21      749.06     10.00 o 
   5   3   3       10.28       10.50      1.74 o 
   6   3   3      123.08      144.48      5.49 o 
   7   3   3       36.30       26.26      3.16 o 
   8   3   3       71.40       61.75      6.33 o 
   9   3   3        5.39        3.41      3.82 o 
  10   3   3       21.07       14.38      4.88 o 
  -9   4   3        1.45        2.76      3.88 o 
  -8   4   3       28.78       23.10      4.55 o 
  -7   4   3        2.28        4.20      1.70 o 
  -6   4   3       32.15       36.70      2.62 o 
  -5   4   3      106.65      111.45      3.43 o 
  -4   4   3      639.26      657.67      6.28 o 
  -3   4   3      872.02      911.95      8.66 o 
  -2   4   3      286.82      262.70      3.46 o 
  -1   4   3     1966.91     1942.83     36.74 o 
   0   4   3      623.97      622.62      6.37 o 
   1   4   3     1977.24     1984.01     17.68 o 
   2   4   3      280.08      253.56      4.79 o 
   3   4   3      876.48      914.95     11.47 o 
   4   4   3      621.23      642.44      9.41 o 
   5   4   3      104.84      102.15      4.11 o 
   6   4   3       30.65       26.95      2.86 o 
   7   4   3        2.28        1.15      1.99 o 
   8   4   3       28.75       17.61      6.41 o 
   9   4   3        1.48       -1.21      3.44 o 
  -9   5   3       26.38       24.59      5.13 o 
  -8   5   3       11.78        9.34      4.03 o 
  -7   5   3       42.68       41.91      3.71 o 
  -6   5   3      169.89      171.05      4.59 o 
  -5   5   3       22.85       22.27      2.14 o 
  -4   5   3       22.96       23.19      1.62 o 
  -3   5   3        4.67        6.01      1.00 o 
  -2   5   3      987.85      970.30     10.01 o 
  -1   5   3     1074.94     1038.49      9.45 o 
   0   5   3     1774.53     1676.84     13.81 o 
   1   5   3     1066.45     1019.50     10.75 o 
   2   5   3      970.13      973.54     11.89 o 
   3   5   3        5.50        3.57      1.53 o 
   4   5   3       22.88       20.10      1.98 o 
   5   5   3       22.15       25.47      2.51 o 
   6   5   3      170.38      167.80      6.30 o 
   7   5   3       42.42       47.25      3.73 o 
   8   5   3       11.58        8.16      3.98 o 
   9   5   3       26.28       31.12      4.40 o 
  -9   6   3        9.50        5.34      4.23 o 
  -8   6   3       71.08       73.77      6.91 o 
  -7   6   3       76.97       64.91      4.18 o 
  -6   6   3      276.16      247.55      6.21 o 
  -5   6   3       39.00       37.46      2.66 o 
  -4   6   3       37.72       38.42      2.12 o 
  -3   6   3       78.91       83.74      2.62 o 
  -2   6   3      318.33      339.81      5.13 o 
  -1   6   3      532.45      571.46      6.38 o 
   0   6   3      303.80      325.54      4.18 o 
   1   6   3      537.96      579.69      7.48 o 
   2   6   3      306.39      332.09      6.22 o 
   3   6   3       76.89       74.82      3.47 o 
   4   6   3       36.81       37.23      2.94 o 
   5   6   3       38.55       43.31      2.97 o 
   6   6   3      276.00      256.53     11.75 o 
   7   6   3       76.83       66.38      4.44 o 
   8   6   3       71.04       75.18      5.85 o 
   9   6   3        9.56       12.68      3.67 o 
  -9   7   3        0.09       -4.66      5.96 o 
  -8   7   3        1.58       -2.27      5.38 o 
  -7   7   3        8.09        4.35      2.26 o 
  -6   7   3       23.59       21.49      3.06 o 
  -5   7   3      238.88      234.22      6.72 o 
  -4   7   3      342.11      331.02      5.32 o 
  -3   7   3       45.31       56.67      2.33 o 
  -2   7   3      179.41      170.12      3.72 o 
  -1   7   3      185.20      190.07      6.16 o 
   0   7   3      999.89      965.71      9.43 o 
   1   7   3      186.76      184.49      4.58 o 
   2   7   3      183.73      167.42      4.59 o 
   3   7   3       46.51       57.69      4.21 o 
   4   7   3      341.04      333.73      7.20 o 
   5   7   3      237.13      228.96      5.62 o 
   6   7   3       24.49       24.71      3.48 o 
   7   7   3        8.00        3.00      2.42 o 
   8   7   3        1.70       -2.20      2.20 o 
   9   7   3        0.08        2.05      3.11 o 
  -8   8   3        5.83       -0.89      5.67 o 
  -7   8   3       47.02       51.65      5.76 o 
  -6   8   3       21.50       27.01      3.10 o 
  -5   8   3       20.39       22.08      2.80 o 
  -4   8   3       77.00       79.78      3.42 o 
  -3   8   3       18.31       19.98      2.03 o 
  -2   8   3       93.95       85.30      2.72 o 
  -1   8   3      102.47      104.24      2.88 o 
   0   8   3      370.20      368.51      6.21 o 
   1   8   3      104.96      104.97      3.75 o 
   2   8   3       98.23       85.49      3.70 o 
   3   8   3       18.39       20.32      2.44 o 
   4   8   3       81.37       74.93      3.99 o 
   5   8   3       19.87       21.22      2.48 o 
   6   8   3       21.96       20.14      3.08 o 
   7   8   3       47.33       41.46      3.87 o 
   8   8   3        5.80        4.88      2.64 o 
  -8   9   3        0.00       -3.02      5.67 o 
  -7   9   3        4.70        8.40      2.88 o 
  -6   9   3       46.14       52.54      3.69 o 
  -5   9   3        1.14       -1.91      1.91 o 
  -4   9   3       25.00       23.51      2.36 o 
  -3   9   3       79.16       71.35      3.80 o 
  -2   9   3       82.94       83.82      2.91 o 
  -1   9   3      379.98      377.54      6.66 o 
   0   9   3      325.79      312.31      6.55 o 
   1   9   3      380.69      375.17      7.83 o 
   2   9   3       79.41       74.99      4.13 o 
   3   9   3       80.54       76.80      4.26 o 
   4   9   3       25.02       21.74      3.08 o 
   5   9   3        1.13        0.16      2.06 o 
   6   9   3       47.07       49.01      4.83 o 
   7   9   3        4.71        1.48      3.51 o 
   8   9   3        0.01        4.33      3.25 o 
  -7  10   3        3.76        7.46      4.37 o 
  -6  10   3        0.25        2.88      4.69 o 
  -5  10   3        2.63        2.69      2.19 o 
  -4  10   3       47.28       48.54      3.85 o 
  -3  10   3        6.10        3.66      1.62 o 
  -2  10   3      173.92      175.11      5.10 o 
  -1  10   3      252.61      257.79      9.48 o 
   0  10   3        1.12        1.95      1.39 o 
   1  10   3      254.30      247.76      6.17 o 
   2  10   3      172.79      188.44      5.55 o 
   3  10   3        6.02        8.19      2.57 o 
   4  10   3       47.79       48.19      4.25 o 
   5  10   3        2.56        5.01      2.75 o 
   6  10   3        0.20       -1.91      2.64 o 
   7  10   3        3.79        5.05      4.22 o 
  -6  11   3        4.82        1.47      2.56 o 
  -5  11   3        1.16       -0.10      2.44 o 
  -4  11   3        2.27       -0.97      2.82 o 
  -3  11   3       15.72       16.71      3.76 o 
  -2  11   3        9.81        6.64      1.91 o 
  -1  11   3        3.55        3.57      2.31 o 
   0  11   3        0.07        0.56      2.04 o 
   1  11   3        3.31       -1.27      2.03 o 
   2  11   3       10.09       12.44      2.89 o 
   3  11   3       15.96       13.52      3.44 o 
   4  11   3        2.30        2.69      2.67 o 
   5  11   3        1.14        1.74      2.49 o 
   6  11   3        4.73        9.82      3.45 o 
  -5  12   3        0.47       -1.01      2.32 o 
  -4  12   3        9.35        6.94      2.50 o 
  -3  12   3        5.41        3.83      1.84 o 
  -2  12   3        9.82        5.36      1.70 o 
  -1  12   3       20.68       15.94      2.71 o 
   0  12   3       46.75       44.14      4.52 o 
   1  12   3       21.05       21.48      3.53 o 
   2  12   3        9.31       11.83      2.88 o 
   3  12   3        5.62        3.63      2.63 o 
   4  12   3        9.67        9.38      3.15 o 
   5  12   3        0.44        2.63      6.01 o 
  -4  13   3       14.40       15.18      4.48 o 
  -3  13   3        4.04        1.83      2.17 o 
  -2  13   3       17.03       14.16      2.67 o 
  -1  13   3        2.52        3.41      2.02 o 
   0  13   3        3.77        2.65      2.02 o 
   1  13   3        2.58        1.86      2.41 o 
   2  13   3       16.61       12.10      3.07 o 
   3  13   3        3.94        8.07      2.94 o 
   4  13   3       14.33       14.98      4.53 o 
  -3  14   3        1.66        3.35      3.57 o 
  -2  14   3        5.03        1.51      4.44 o 
  -1  14   3       12.77       16.62      3.00 o 
   0  14   3       16.66       18.39      3.40 o 
   1  14   3       12.61       16.13      3.05 o 
   2  14   3        4.84        3.76      3.33 o 
   3  14   3        1.62        1.77      2.70 o 
   0   0   4     1046.05      902.66     36.08 o 
   1   0   4     1266.80     1271.27     12.19 o 
   2   0   4      807.05      778.27      8.46 o 
   3   0   4      291.28      259.48      3.27 o 
   4   0   4      117.95      116.11      2.11 o 
   5   0   4       13.91       17.37      1.70 o 
   6   0   4       15.20       19.97      2.81 o 
   7   0   4       45.05       38.99      5.03 o 
   8   0   4        1.48        3.84      3.48 o 
   9   0   4        6.92       12.29      4.19 o 
  10   0   4        0.93       -1.98      5.33 o 
 -10   1   4       16.28       10.44      4.52 o 
  -9   1   4       21.63       21.51      4.85 o 
  -8   1   4       14.95       12.13      4.87 o 
  -7   1   4       25.39       30.81      2.60 o 
  -6   1   4       85.04       90.07      3.53 o 
  -5   1   4      716.88      717.39      9.69 o 
  -4   1   4     1414.33     1423.85     15.21 o 
  -3   1   4       23.77       25.37      1.22 o 
  -2   1   4     1238.26     1231.61      9.05 o 
  -1   1   4      337.72      300.63      2.84 o 
   0   1   4     2132.90     2133.62     17.36 o 
   1   1   4      328.15      296.89      3.76 o 
   2   1   4     1210.23     1173.80     12.25 o 
   3   1   4       24.16       30.10      1.95 o 
   4   1   4     1391.85     1412.87     21.98 o 
   5   1   4      716.54      731.80     11.82 o 
   6   1   4       83.49       94.83      4.55 o 
   7   1   4       24.88       28.18      4.51 o 
   8   1   4       14.87       10.89      3.92 o 
   9   1   4       21.31       15.87      4.51 o 
  10   1   4       16.10        8.56      4.75 o 
 -10   2   4        5.69        8.62      4.38 o 
  -9   2   4        6.23        4.55      3.84 o 
  -8   2   4       10.26       10.44      2.23 o 
  -7   2   4       53.10       55.82      3.36 o 
  -6   2   4       47.87       49.35      3.80 o 
  -5   2   4      228.85      230.22      5.23 o 
  -4   2   4      222.93      244.22      3.64 o 
  -3   2   4       41.05       44.82      1.52 o 
  -2   2   4      844.71      838.82      6.73 o 
  -1   2   4     3020.41     2991.92     19.34 o 
   0   2   4      860.65      849.88      6.29 o 
   1   2   4     3022.33     2944.62     22.79 o 
   2   2   4      832.91      805.78      8.32 o 
   3   2   4       35.80       40.08      2.25 o 
   4   2   4      223.68      244.63      4.89 o 
   5   2   4      223.55      214.11      5.53 o 
   6   2   4       46.13       39.65      3.68 o 
   7   2   4       52.37       43.85      6.19 o 
   8   2   4       10.21        8.05      4.29 o 
   9   2   4        6.22        5.62      3.81 o 
  10   2   4        5.66        9.00      4.65 o 
 -10   3   4        1.37        0.35      4.26 o 
  -9   3   4       25.66       31.88      5.48 o 
  -8   3   4        7.49       12.41      3.94 o 
  -7   3   4        0.10        0.88      1.80 o 
  -6   3   4      160.59      151.48      4.67 o 
  -5   3   4       97.20      101.30      3.09 o 
  -4   3   4      175.18      186.51      3.67 o 
  -3   3   4      777.90      779.42      6.87 o 
  -2   3   4       70.84       70.90      1.43 o 
  -1   3   4     2072.64     2075.45     13.77 o 
   0   3   4       83.83       84.95      1.89 o 
   1   3   4     2091.34     2062.15     16.74 o 
   2   3   4       67.70       65.82      2.02 o 
   3   3   4      779.00      789.03     10.09 o 
   4   3   4      163.35      171.42      4.34 o 
   5   3   4       97.09       99.69      3.69 o 
   6   3   4      157.24      147.50      4.55 o 
   7   3   4        0.14       -0.60      1.94 o 
   8   3   4        7.51        8.43      3.80 o 
   9   3   4       25.50       37.00      5.68 o 
  10   3   4        1.40       -1.20      5.19 o 
  -9   4   4        2.89       -3.62      4.31 o 
  -8   4   4        6.55        0.94      3.55 o 
  -7   4   4        2.15        0.29      2.36 o 
  -6   4   4       58.21       59.21      3.09 o 
  -5   4   4       44.35       46.03      2.58 o 
  -4   4   4       54.11       58.30      1.98 o 
  -3   4   4      625.37      644.11      5.73 o 
  -2   4   4     1657.97     1713.01     12.17 o 
  -1   4   4      837.78      845.29      8.63 o 
   0   4   4       72.96       79.04      2.20 o 
   1   4   4      833.15      845.73      9.01 o 
   2   4   4     1693.35     1727.98     14.91 o 
   3   4   4      622.19      641.27      9.09 o 
   4   4   4       53.27       55.67      3.09 o 
   5   4   4       43.00       43.85      2.98 o 
   6   4   4       55.82       47.41      6.51 o 
   7   4   4        2.19        1.61      2.02 o 
   8   4   4        6.79        1.23      3.35 o 
   9   4   4        2.87        2.58      5.03 o 
  -9   5   4        0.85       -0.27      5.45 o 
  -8   5   4       21.88       26.10      5.23 o 
  -7   5   4        1.32        2.97      2.45 o 
  -6   5   4       19.56       27.14      2.65 o 
  -5   5   4      129.71      134.48      3.87 o 
  -4   5   4       78.35       77.30      2.23 o 
  -3   5   4      188.72      211.60      2.99 o 
  -2   5   4      330.05      336.04      3.99 o 
  -1   5   4      865.90      866.78      8.31 o 
   0   5   4       17.70       22.60      1.74 o 
   1   5   4      868.59      882.49      9.69 o 
   2   5   4      339.58      341.76      5.30 o 
   3   5   4      190.19      216.36      4.57 o 
   4   5   4       78.62       73.70      3.10 o 
   5   5   4      127.92      125.44      4.46 o 
   6   5   4       18.72       19.72      3.57 o 
   7   5   4        1.19        0.04      1.94 o 
   8   5   4       21.76       15.07      6.12 o 
   9   5   4        0.87        0.14      6.38 o 
  -9   6   4        0.04       -1.96      3.74 o 
  -8   6   4       22.75       21.41      4.54 o 
  -7   6   4       13.50       14.32      3.14 o 
  -6   6   4       93.77       97.76      3.89 o 
  -5   6   4      104.63      102.89      4.11 o 
  -4   6   4      178.51      177.40      3.66 o 
  -3   6   4       10.99        9.85      1.12 o 
  -2   6   4      378.15      362.04      8.37 o 
  -1   6   4      548.73      587.10      6.50 o 
   0   6   4      834.24      822.03     10.66 o 
   1   6   4      556.63      600.01      7.74 o 
   2   6   4      370.68      356.29      6.56 o 
   3   6   4        9.30       14.42      4.60 o 
   4   6   4      179.02      175.13      5.23 o 
   5   6   4      102.57       99.21      3.91 o 
   6   6   4       92.88       98.09      4.61 o 
   7   6   4       13.35        8.50      2.52 o 
   8   6   4       22.43       21.22      3.85 o 
   9   6   4        0.04       -0.58      2.95 o 
  -9   7   4        6.98        5.49      5.97 o 
  -8   7   4        8.00        6.03      5.66 o 
  -7   7   4       56.80       56.60      6.06 o 
  -6   7   4       26.16       23.65      2.42 o 
  -5   7   4       66.24       64.16      3.00 o 
  -4   7   4       14.53       18.03      1.60 o 
  -3   7   4      202.50      210.62      3.67 o 
  -2   7   4      243.90      241.63      3.52 o 
  -1   7   4      125.39      123.05      2.71 o 
   0   7   4       44.46       44.92      2.38 o 
   1   7   4      119.04      116.97      3.44 o 
   2   7   4      252.12      238.06      5.54 o 
   3   7   4      199.24      211.56      5.53 o 
   4   7   4       13.34       15.97      2.35 o 
   5   7   4       66.68       66.88      3.73 o 
   6   7   4       26.12       24.66      3.22 o 
   7   7   4       57.41       54.63      4.32 o 
   8   7   4        8.03        5.13      2.59 o 
   9   7   4        7.03        3.95      3.31 o 
  -8   8   4        6.59       16.40      6.85 o 
  -7   8   4       24.55       29.86      5.07 o 
  -6   8   4       13.87       15.20      2.99 o 
  -5   8   4       87.76       86.58      3.85 o 
  -4   8   4       56.12       43.76      2.60 o 
  -3   8   4       36.57       32.24      2.19 o 
  -2   8   4       44.60       52.56      2.51 o 
  -1   8   4       26.25       28.27      3.59 o 
   0   8   4       41.78       45.50      2.51 o 
   1   8   4       26.57       33.27      2.75 o 
   2   8   4       43.93       49.36      3.54 o 
   3   8   4       36.86       34.63      3.02 o 
   4   8   4       56.51       49.94      3.22 o 
   5   8   4       88.00       90.88      4.18 o 
   6   8   4       13.41       18.00      3.46 o 
   7   8   4       24.48       23.66      3.31 o 
   8   8   4        6.73        3.93      2.64 o 
  -8   9   4        3.93       -2.46      3.81 o 
  -7   9   4        3.56       15.82     10.56 o 
  -6   9   4       15.66       16.79      2.49 o 
  -5   9   4       13.86       14.40      2.29 o 
  -4   9   4       27.38       29.02      3.06 o 
  -3   9   4      108.17       99.53      4.20 o 
  -2   9   4       37.00       40.56      3.32 o 
  -1   9   4      278.18      265.58      6.14 o 
   0   9   4      182.76      171.82      4.87 o 
   1   9   4      279.05      271.24      6.30 o 
   2   9   4       38.29       37.37      3.00 o 
   3   9   4      109.12      114.44      4.58 o 
   4   9   4       26.38       30.43      2.83 o 
   5   9   4       13.58       11.47      2.30 o 
   6   9   4       15.86       11.11      3.33 o 
   7   9   4        3.50        5.21      2.54 o 
   8   9   4        3.94        5.43      4.53 o 
  -7  10   4        1.86       11.58      6.98 o 
  -6  10   4        0.51       -1.53      2.94 o 
  -5  10   4       21.61       12.76      3.28 o 
  -4  10   4       16.72       20.43      2.80 o 
  -3  10   4       85.66       82.08      3.88 o 
  -2  10   4       62.63       63.72      2.88 o 
  -1  10   4       43.15       46.08      3.23 o 
   0  10   4      112.90      117.69      4.26 o 
   1  10   4       44.50       42.63      3.86 o 
   2  10   4       63.53       60.48      3.67 o 
   3  10   4       86.10       91.58      4.42 o 
   4  10   4       17.05       13.13      3.63 o 
   5  10   4       22.13       23.15      3.65 o 
   6  10   4        0.58        2.82      2.81 o 
   7  10   4        1.83       -0.64      3.00 o 
  -6  11   4        3.83        5.09      2.33 o 
  -5  11   4        1.11        1.67      2.55 o 
  -4  11   4        8.82        6.24      2.25 o 
  -3  11   4        6.48        4.19      2.35 o 
  -2  11   4      181.79      177.55      5.94 o 
  -1  11   4       14.74       15.86      2.98 o 
   0  11   4      224.07      207.73      7.57 o 
   1  11   4       14.15       11.02      2.77 o 
   2  11   4      184.30      180.76      5.69 o 
   3  11   4        6.73        7.72      3.04 o 
   4  11   4        8.78       10.73      3.40 o 
   5  11   4        1.05        0.01      2.35 o 
   6  11   4        3.72        1.03      2.64 o 
  -5  12   4       11.81       10.01      4.55 o 
  -4  12   4        0.51       -1.50      1.97 o 
  -3  12   4       42.19       41.88      3.77 o 
  -2  12   4       25.52       27.79      3.69 o 
  -1  12   4        8.89        7.26      2.58 o 
   0  12   4       46.07       51.62      4.82 o 
   1  12   4        8.60        7.92      2.63 o 
   2  12   4       25.97       26.89      3.76 o 
   3  12   4       41.58       43.28      4.63 o 
   4  12   4        0.53        3.56      2.65 o 
   5  12   4       11.60        8.40      5.60 o 
  -4  13   4        3.23        3.09      3.52 o 
  -3  13   4        5.06        8.49      3.35 o 
  -2  13   4        0.03        4.15      1.82 o 
  -1  13   4       10.30        6.79      2.34 o 
   0  13   4        2.99        5.10      2.63 o 
   1  13   4       10.48       10.39      3.07 o 
   2  13   4        0.05        2.21      2.49 o 
   3  13   4        5.15        6.96      2.98 o 
   4  13   4        3.22        2.71      3.84 o 
  -3  14   4        0.93        2.03      3.59 o 
  -2  14   4       17.85       11.15      3.09 o 
  -1  14   4        0.56        4.23      2.23 o 
   0  14   4        5.03        4.64      2.42 o 
   1  14   4        0.61        1.89      2.07 o 
   2  14   4       18.12       22.90      3.92 o 
   3  14   4        0.97        2.17      4.89 o 
   1   0   5        1.86        0.27      0.50 o 
   2   0   5       88.17      102.62      4.71 o 
   3   0   5      451.92      474.69      6.15 o 
   4   0   5      968.11     1043.88     17.55 o 
   5   0   5      462.65      470.30     10.92 o 
   6   0   5       74.21       69.51      2.62 o 
   7   0   5        9.38        6.98      6.01 o 
   8   0   5        0.12       -3.07      3.31 o 
   9   0   5        0.01       -3.21      3.21 o 
  10   0   5        0.28       -6.88      6.88 o 
 -10   1   5        0.23       -1.87      4.37 o 
  -9   1   5        2.68        2.68      3.61 o 
  -8   1   5        2.49       -1.54      3.09 o 
  -7   1   5       30.83       34.77      2.53 o 
  -6   1   5       22.45       18.88      2.85 o 
  -5   1   5      478.38      481.31      8.08 o 
  -4   1   5       80.51       76.95      2.60 o 
  -3   1   5      563.74      538.69      6.02 o 
  -2   1   5     1095.03     1120.54      9.21 o 
  -1   1   5     1364.31     1250.72      9.24 o 
   0   1   5     6781.03     6406.61     80.54 o 
   1   1   5     1336.54     1226.15     14.50 o 
   2   1   5     1095.96     1114.09     13.42 o 
   3   1   5      552.18      516.15     10.26 o 
   4   1   5       81.47       86.00      4.48 o 
   5   1   5      469.87      486.14     21.25 o 
   6   1   5       22.45       21.43      2.91 o 
   7   1   5       31.01       34.41      4.80 o 
   8   1   5        2.48        4.74      3.26 o 
   9   1   5        2.66        2.94      6.32 o 
  10   1   5        0.23       -3.42      3.42 o 
 -10   2   5       19.00       24.50      9.06 o 
  -9   2   5       13.90       14.14      4.41 o 
  -8   2   5        5.87        3.26      3.28 o 
  -7   2   5      128.75      122.12      6.87 o 
  -6   2   5       63.42       59.05      3.30 o 
  -5   2   5      143.46      143.28      3.34 o 
  -4   2   5      154.02      159.79      2.87 o 
  -3   2   5      562.52      588.66      5.94 o 
  -2   2   5      559.52      568.12      5.33 o 
  -1   2   5     3993.72     3900.50     25.14 o 
   0   2   5     2343.55     2309.05     21.67 o 
   1   2   5     3965.88     3901.89     32.54 o 
   2   2   5      562.05      556.79      5.69 o 
   3   2   5      550.23      585.02      8.10 o 
   4   2   5      153.68      156.66      4.01 o 
   5   2   5      143.44      135.81      4.69 o 
   6   2   5       63.86       64.56      6.65 o 
   7   2   5      125.93      118.20      7.17 o 
   8   2   5        5.77        6.81      4.39 o 
   9   2   5       14.23       11.71      4.39 o 
  10   2   5       19.00       16.81      5.08 o 
 -10   3   5        0.33       -3.17      3.98 o 
  -9   3   5       17.53       10.45      4.43 o 
  -8   3   5        9.92        6.23      3.67 o 
  -7   3   5       98.65       95.70     11.75 o 
  -6   3   5       23.74       28.96      2.67 o 
  -5   3   5      263.32      269.51      4.36 o 
  -4   3   5      171.67      190.33      3.33 o 
  -3   3   5     2553.39     2542.05     20.03 o 
  -2   3   5      359.71      366.89      3.62 o 
  -1   3   5     1938.99     1927.98     12.97 o 
   0   3   5      353.64      334.37      4.14 o 
   1   3   5     1924.64     1893.58     19.32 o 
   2   3   5      358.61      363.21      5.92 o 
   3   3   5     2548.86     2538.56     25.78 o 
   4   3   5      173.24      190.90      4.75 o 
   5   3   5      268.09      275.92      6.00 o 
   6   3   5       23.60       23.50      2.75 o 
   7   3   5       99.67       92.02      6.94 o 
   8   3   5        9.87        7.51      3.69 o 
   9   3   5       17.35       19.01      4.79 o 
  10   3   5        0.34        1.32      3.94 o 
  -9   4   5       25.76       18.33      4.87 o 
  -8   4   5       12.13        7.52      3.79 o 
  -7   4   5       40.96       48.42      4.29 o 
  -6   4   5      140.09      143.38      4.04 o 
  -5   4   5        7.54       10.91      1.46 o 
  -4   4   5       78.64       75.93      1.95 o 
  -3   4   5       81.03       92.15      2.39 o 
  -2   4   5       33.41       34.08      1.27 o 
  -1   4   5      577.75      563.46      6.49 o 
   0   4   5       59.86       53.04      2.23 o 
   1   4   5      562.20      550.17      6.89 o 
   2   4   5       33.35       31.96      1.81 o 
   3   4   5       77.01       87.46      3.19 o 
   4   4   5       78.46       80.56      3.41 o 
   5   4   5        8.23        9.11      2.01 o 
   6   4   5      140.48      138.29      4.72 o 
   7   4   5       39.20       42.59      3.95 o 
   8   4   5       12.27       10.95      3.88 o 
   9   4   5       25.37       15.64      4.43 o 
  -9   5   5       21.44       18.06      4.99 o 
  -8   5   5        3.35       -2.49      3.23 o 
  -7   5   5       54.16       59.62      4.69 o 
  -6   5   5      393.98      380.47      8.68 o 
  -5   5   5       89.20       88.60      2.98 o 
  -4   5   5      148.56      152.70      2.65 o 
  -3   5   5      182.35      180.00      3.28 o 
  -2   5   5       19.11       16.96      1.03 o 
  -1   5   5      154.41      154.34      2.57 o 
   0   5   5      252.10      240.19      3.86 o 
   1   5   5      147.28      145.41      3.10 o 
   2   5   5       18.51       16.11      1.41 o 
   3   5   5      194.67      189.96      4.35 o 
   4   5   5      150.39      153.12      4.73 o 
   5   5   5       88.15       87.91      4.23 o 
   6   5   5      395.51      372.25      9.75 o 
   7   5   5       53.80       49.65      4.79 o 
   8   5   5        3.36       -0.08      3.34 o 
   9   5   5       21.61       14.43      4.84 o 
  -9   6   5        7.51        2.49      6.41 o 
  -8   6   5        1.96        2.29      7.39 o 
  -7   6   5        2.12        1.91      2.44 o 
  -6   6   5      129.55      122.01      4.08 o 
  -5   6   5       46.05       46.27      2.55 o 
  -4   6   5      139.70      151.74      3.17 o 
  -3   6   5       45.59       50.32      1.98 o 
  -2   6   5       35.06       32.01      1.37 o 
  -1   6   5      711.15      734.64      8.07 o 
   0   6   5        1.14        1.01      0.93 o 
   1   6   5      739.48      758.26      9.16 o 
   2   6   5       35.57       32.84      2.01 o 
   3   6   5       48.00       51.57      2.91 o 
   4   6   5      139.90      145.73      4.36 o 
   5   6   5       46.05       46.98      3.17 o 
   6   6   5      128.85      124.03      5.20 o 
   7   6   5        2.04        0.43      2.19 o 
   8   6   5        1.92        2.23      2.86 o 
   9   6   5        7.70       11.21      3.66 o 
  -8   7   5        3.66        0.91      3.79 o 
  -7   7   5       15.81       11.16      4.04 o 
  -6   7   5       12.08       11.14      2.00 o 
  -5   7   5      131.88      127.91      4.12 o 
  -4   7   5      392.79      388.48      6.01 o 
  -3   7   5      101.55       99.99      3.49 o 
  -2   7   5      325.46      341.08      5.44 o 
  -1   7   5      197.25      187.23      3.33 o 
   0   7   5      286.01      288.97      5.89 o 
   1   7   5      191.64      189.50      4.33 o 
   2   7   5      325.33      345.62      7.96 o 
   3   7   5       98.80      102.57      3.79 o 
   4   7   5      390.64      380.42     10.13 o 
   5   7   5      127.87      119.63      4.43 o 
   6   7   5       12.01       11.88      2.72 o 
   7   7   5       16.07       19.77      3.81 o 
   8   7   5        3.68        3.42      2.49 o 
  -8   8   5        1.95        3.33      4.29 o 
  -7   8   5        0.40       -2.02      4.13 o 
  -6   8   5       27.86       33.04      4.94 o 
  -5   8   5       20.48       21.86      2.40 o 
  -4   8   5      172.62      177.54      4.82 o 
  -3   8   5      184.69      189.35      3.79 o 
  -2   8   5       24.59       21.02      2.51 o 
  -1   8   5      317.40      327.86      6.01 o 
   0   8   5       59.65       50.87      2.72 o 
   1   8   5      318.23      330.38      6.14 o 
   2   8   5       23.80       22.33      2.50 o 
   3   8   5      182.12      181.85      4.97 o 
   4   8   5      172.61      172.24      5.05 o 
   5   8   5       19.86       17.87      2.45 o 
   6   8   5       27.94       32.43      5.52 o 
   7   8   5        0.40        1.14      2.77 o 
   8   8   5        1.99        0.71      2.47 o 
  -8   9   5        6.68       10.69      6.53 o 
  -7   9   5        1.60        1.95      5.42 o 
  -6   9   5        4.84        7.72      3.38 o 
  -5   9   5       34.14       33.10      3.27 o 
  -4   9   5       11.56        6.87      2.11 o 
  -3   9   5      109.67      110.09      3.39 o 
  -2   9   5       46.10       42.17      2.73 o 
  -1   9   5      486.75      481.14      7.82 o 
   0   9   5       27.03       25.63      2.29 o 
   1   9   5      492.30      468.61      8.65 o 
   2   9   5       46.86       38.40      3.86 o 
   3   9   5      112.08      108.36      4.49 o 
   4   9   5       11.33       12.77      2.21 o 
   5   9   5       32.98       32.05      3.41 o 
   6   9   5        4.89        5.50      3.00 o 
   7   9   5        1.58        3.80      3.05 o 
   8   9   5        6.66        5.81      2.85 o 
  -7  10   5        8.22       12.22      6.70 o 
  -6  10   5       12.36       14.85      4.00 o 
  -5  10   5       10.79        9.55      2.41 o 
  -4  10   5       92.13       97.16      4.70 o 
  -3  10   5       37.62       38.35      3.66 o 
  -2  10   5      197.23      192.31      5.45 o 
  -1  10   5       12.10       14.12      1.98 o 
   0  10   5        8.99        8.69      2.46 o 
   1  10   5       13.76       13.04      2.12 o 
   2  10   5      198.88      199.44      5.91 o 
   3  10   5       36.84       41.56      3.45 o 
   4  10   5       92.31       98.53      4.91 o 
   5  10   5       10.85       12.34      2.62 o 
   6  10   5       12.32        9.31      3.33 o 
   7  10   5        8.27        8.51      3.47 o 
  -6  11   5       13.13       13.34      3.53 o 
  -5  11   5        4.96        4.12      2.26 o 
  -4  11   5        3.43        3.47      2.03 o 
  -3  11   5        0.43       -0.96      1.40 o 
  -2  11   5        0.23        4.38      1.57 o 
  -1  11   5      124.39      107.26      7.48 o 
   0  11   5       40.05       38.57      3.14 o 
   1  11   5      122.91      113.18      4.53 o 
   2  11   5        0.19        0.95      2.23 o 
   3  11   5        0.54        2.28      1.88 o 
   4  11   5        3.54        5.19      2.24 o 
   5  11   5        4.83        5.23      2.79 o 
   6  11   5       13.09       12.15      3.49 o 
  -5  12   5       18.89       14.08      5.21 o 
  -4  12   5       17.03       12.67      3.28 o 
  -3  12   5       16.84       14.75      3.66 o 
  -2  12   5        0.30        3.97      1.85 o 
  -1  12   5        1.56        1.17      1.81 o 
   0  12   5        0.11        1.87      2.15 o 
   1  12   5        1.71        1.84      2.20 o 
   2  12   5        0.34        2.21      2.49 o 
   3  12   5       16.55       22.69      4.60 o 
   4  12   5       17.02       18.24      3.75 o 
   5  12   5       19.10       20.88      5.04 o 
  -4  13   5       16.27       15.01      4.26 o 
  -3  13   5       17.80       19.79      3.56 o 
  -2  13   5       17.68       23.18      3.97 o 
  -1  13   5        7.88        8.14      2.74 o 
   0  13   5        2.67        3.28      2.41 o 
   1  13   5        8.06        6.91      2.76 o 
   2  13   5       17.48       18.47      3.59 o 
   3  13   5       18.36       17.38      3.75 o 
   4  13   5       16.21       24.95      5.01 o 
  -2  14   5       29.99       32.85      5.04 o 
  -1  14   5        8.76       11.38      2.81 o 
   0  14   5        1.56        2.50      2.20 o 
   1  14   5        8.42        7.77      3.02 o 
   2  14   5       29.79       26.90      4.37 o 
   0   0   6    11389.33    10831.71    204.59 o 
   1   0   6     4272.81     4160.19     37.22 o 
   2   0   6      626.54      580.68      8.15 o 
   3   0   6     1669.51     1704.34     19.95 o 
   4   0   6       47.99       49.43      2.09 o 
   5   0   6      404.85      415.53      8.62 o 
   6   0   6      218.08      222.33      4.86 o 
   7   0   6       81.63       83.06      4.91 o 
   8   0   6        5.66        4.63      3.38 o 
   9   0   6        1.06        2.03      3.70 o 
  10   0   6        1.53        1.45      4.26 o 
 -10   1   6        1.71       -3.80      3.80 o 
  -9   1   6       12.26        3.85      4.12 o 
  -8   1   6       18.30       15.36      4.09 o 
  -7   1   6      150.00      145.57      4.44 o 
  -6   1   6       85.17       88.58      4.66 o 
  -5   1   6       24.25       25.84      2.12 o 
  -4   1   6      287.45      294.19      4.63 o 
  -3   1   6      310.79      299.50      3.46 o 
  -2   1   6     1493.04     1499.32     11.06 o 
  -1   1   6      889.84      857.59      7.57 o 
   0   1   6     5866.23     5607.53     44.88 o 
   1   1   6      909.99      885.33      8.43 o 
   2   1   6     1503.44     1474.26     19.82 o 
   3   1   6      313.31      297.55      5.06 o 
   4   1   6      285.86      297.45      8.36 o 
   5   1   6       24.72       30.48      5.55 o 
   6   1   6       86.57       91.42      4.71 o 
   7   1   6      151.46      163.39      7.97 o 
   8   1   6       18.35       11.53      5.44 o 
   9   1   6       12.41        8.55      4.05 o 
  10   1   6        1.68        0.36      4.17 o 
 -10   2   6        6.34        4.05      7.53 o 
  -9   2   6        1.90       -0.08      3.37 o 
  -8   2   6        3.90        1.02      3.22 o 
  -7   2   6       15.55       16.26      2.94 o 
  -6   2   6       45.34       45.69      3.83 o 
  -5   2   6       71.93       69.83      2.54 o 
  -4   2   6      158.54      161.81      2.86 o 
  -3   2   6      312.33      359.99      5.23 o 
  -2   2   6       84.94       84.50      1.62 o 
  -1   2   6      815.58      815.97      6.73 o 
   0   2   6     2207.27     2081.81     18.76 o 
   1   2   6      808.15      801.56      7.67 o 
   2   2   6       81.58       77.03      1.85 o 
   3   2   6      316.86      349.69      4.17 o 
   4   2   6      158.86      168.81      4.28 o 
   5   2   6       74.59       72.59      4.90 o 
   6   2   6       43.72       41.85     10.69 o 
   7   2   6       15.63       20.38      4.68 o 
   8   2   6        4.24       -2.76      4.78 o 
   9   2   6        1.90        0.65      6.39 o 
  10   2   6        6.42       11.38      4.83 o 
  -9   3   6       18.51       22.59      5.04 o 
  -8   3   6       37.55       32.50      5.01 o 
  -7   3   6       47.63       48.69      7.18 o 
  -6   3   6       36.56       34.34      3.58 o 
  -5   3   6      220.50      225.26      3.93 o 
  -4   3   6       18.77       20.62      1.41 o 
  -3   3   6      196.74      196.12      3.14 o 
  -2   3   6      156.63      152.78      2.39 o 
  -1   3   6      485.93      502.48      4.51 o 
   0   3   6        7.92        8.85      0.86 o 
   1   3   6      484.88      492.72      6.89 o 
   2   3   6      165.95      157.96      3.22 o 
   3   3   6      199.60      195.34      4.81 o 
   4   3   6       20.28       19.56      2.06 o 
   5   3   6      221.53      222.57      5.50 o 
   6   3   6       34.78       35.54      3.23 o 
   7   3   6       47.13       44.79      5.31 o 
   8   3   6       37.64       43.87      8.07 o 
   9   3   6       18.35       12.18      4.56 o 
  -9   4   6        4.18        1.76      3.73 o 
  -8   4   6       38.20       39.67      5.43 o 
  -7   4   6       50.04       49.98      4.37 o 
  -6   4   6       67.54       78.47      3.69 o 
  -5   4   6       54.44       58.32      2.46 o 
  -4   4   6       49.42       52.27      1.67 o 
  -3   4   6      103.65      109.49      2.27 o 
  -2   4   6      876.67      832.52      6.84 o 
  -1   4   6      631.19      677.63      6.72 o 
   0   4   6      347.33      309.27      4.30 o 
   1   4   6      642.90      686.24      8.09 o 
   2   4   6      902.30      844.10      9.51 o 
   3   4   6       99.94      105.13      2.88 o 
   4   4   6       49.73       53.91      3.16 o 
   5   4   6       52.58       51.02      3.35 o 
   6   4   6       68.36       74.97      4.16 o 
   7   4   6       50.16       49.93      4.24 o 
   8   4   6       38.80       36.10      5.43 o 
   9   4   6        4.12       -0.28      3.85 o 
  -9   5   6        4.02        2.67      3.92 o 
  -8   5   6       35.93       36.55      5.40 o 
  -7   5   6       19.43       20.61      3.42 o 
  -6   5   6      122.00      128.87      6.95 o 
  -5   5   6      208.40      205.78      4.16 o 
  -4   5   6      485.29      469.63      5.47 o 
  -3   5   6       24.36       21.87      1.28 o 
  -2   5   6      587.97      603.60      5.51 o 
  -1   5   6     1013.17     1016.64      9.93 o 
   0   5   6     1348.95     1368.04     12.67 o 
   1   5   6     1008.21     1024.39     12.87 o 
   2   5   6      585.69      606.30      7.26 o 
   3   5   6       25.27       24.65      2.12 o 
   4   5   6      492.64      470.64      8.45 o 
   5   5   6      206.51      206.31      5.76 o 
   6   5   6      123.52      121.95      5.15 o 
   7   5   6       18.91       14.10      4.00 o 
   8   5   6       35.95       32.34      5.33 o 
   9   5   6        3.97        4.66      4.18 o 
  -9   6   6        6.78       -1.84      5.89 o 
  -8   6   6       12.69       14.22      4.40 o 
  -7   6   6       54.64       51.31      4.58 o 
  -6   6   6       50.21       61.07      6.51 o 
  -5   6   6       23.03       24.37      2.10 o 
  -4   6   6       19.23       16.28      1.69 o 
  -3   6   6      317.54      308.80      5.37 o 
  -2   6   6      278.32      276.53      3.53 o 
  -1   6   6       38.09       37.64      1.56 o 
   0   6   6      633.07      651.01      7.67 o 
   1   6   6       36.24       38.11      2.08 o 
   2   6   6      279.60      274.74      4.81 o 
   3   6   6      310.31      295.89      5.85 o 
   4   6   6       19.38       21.05      2.35 o 
   5   6   6       21.76       20.03      2.65 o 
   6   6   6       48.88       49.19      3.92 o 
   7   6   6       54.86       48.14      4.73 o 
   8   6   6       12.53       13.67      3.49 o 
   9   6   6        6.82        2.87      3.23 o 
  -8   7   6       11.78       10.89      4.41 o 
  -7   7   6       58.99       58.45      6.44 o 
  -6   7   6        0.21        1.74      3.75 o 
  -5   7   6       58.21       56.24      3.19 o 
  -4   7   6      218.17      220.61      5.01 o 
  -3   7   6       56.77       55.22      2.44 o 
  -2   7   6      248.73      242.35      4.55 o 
  -1   7   6      390.41      390.49      5.76 o 
   0   7   6      184.13      210.69      4.16 o 
   1   7   6      390.67      395.04      6.02 o 
   2   7   6      248.34      239.24      4.94 o 
   3   7   6       58.29       51.89      3.12 o 
   4   7   6      215.43      218.28      6.13 o 
   5   7   6       59.74       62.61      4.10 o 
   6   7   6        0.27       -1.39      2.03 o 
   7   7   6       59.62       57.12      5.27 o 
   8   7   6       11.81       12.78      3.10 o 
  -8   8   6        0.41        3.57      4.06 o 
  -7   8   6       24.08       29.30      5.24 o 
  -6   8   6       21.36       22.71      4.05 o 
  -5   8   6      191.24      186.56      5.04 o 
  -4   8   6      109.62      108.20      3.88 o 
  -3   8   6       70.86       69.19      3.11 o 
  -2   8   6      365.62      368.36      6.51 o 
  -1   8   6      125.24      120.89      5.59 o 
   0   8   6      281.40      259.97      6.97 o 
   1   8   6      128.47      126.88      4.22 o 
   2   8   6      361.11      355.95      8.45 o 
   3   8   6       73.62       73.45      3.78 o 
   4   8   6      109.55      110.94      4.32 o 
   5   8   6      192.99      191.00      7.42 o 
   6   8   6       20.77       21.06      3.19 o 
   7   8   6       24.21       24.73      4.09 o 
   8   8   6        0.40       -1.13      2.64 o 
  -7   9   6        7.72        8.99      6.51 o 
  -6   9   6        4.23        0.21      4.74 o 
  -5   9   6       20.83       22.03      2.83 o 
  -4   9   6       50.81       51.12      3.74 o 
  -3   9   6        9.93        9.45      1.75 o 
  -2   9   6       35.57       36.21      2.64 o 
  -1   9   6      290.65      279.58      6.38 o 
   0   9   6      706.80      699.36     11.06 o 
   1   9   6      288.09      273.94      5.92 o 
   2   9   6       33.69       33.64      3.07 o 
   3   9   6        9.69        6.46      2.34 o 
   4   9   6       48.84       47.40      3.39 o 
   5   9   6       20.39       16.53      2.57 o 
   6   9   6        4.44        2.39      2.63 o 
   7   9   6        7.57        8.25      3.34 o 
  -7  10   6        5.61        3.09      5.71 o 
  -6  10   6       17.19        6.49      7.46 o 
  -5  10   6       35.99       31.00      3.42 o 
  -4  10   6       32.03       26.91      3.17 o 
  -3  10   6       85.13       85.50      4.08 o 
  -2  10   6       19.54       21.33      2.21 o 
  -1  10   6      134.19      133.14      4.66 o 
   0  10   6       42.79       44.07      4.17 o 
   1  10   6      135.75      133.19      4.80 o 
   2  10   6       20.71       22.65      2.82 o 
   3  10   6       84.81       84.04      4.48 o 
   4  10   6       32.32       36.22      3.51 o 
   5  10   6       35.78       40.73      4.59 o 
   6  10   6       17.04       13.09      3.50 o 
   7  10   6        5.62        6.43      3.39 o 
  -6  11   6       28.89       39.34      5.67 o 
  -5  11   6        3.15        4.10      3.62 o 
  -4  11   6       86.07       90.66      6.62 o 
  -3  11   6       18.70       23.14      2.54 o 
  -2  11   6      147.22      146.31      6.56 o 
  -1  11   6        9.49       12.29      2.88 o 
   0  11   6       80.06       81.61      4.14 o 
   1  11   6        8.84        9.02      1.96 o 
   2  11   6      149.28      148.88      5.48 o 
   3  11   6       18.81       22.49      2.92 o 
   4  11   6       86.93       94.87      5.23 o 
   5  11   6        3.29        4.90      2.85 o 
   6  11   6       29.14       38.36      5.27 o 
  -5  12   6       16.23       11.92      3.99 o 
  -4  12   6        1.56        3.12      2.97 o 
  -3  12   6       24.58       27.36      4.98 o 
  -2  12   6       14.69       17.26      2.93 o 
  -1  12   6       21.93       20.25      3.51 o 
   0  12   6       24.20       29.68      3.91 o 
   1  12   6       21.69       23.28      3.69 o 
   2  12   6       14.51       15.73      3.26 o 
   3  12   6       24.22       12.29      3.78 o 
   4  12   6        1.59        6.79      3.15 o 
   5  12   6       16.01       18.10      5.33 o 
  -4  13   6       24.02       28.42      5.67 o 
  -3  13   6       11.01        8.05      3.02 o 
  -2  13   6       18.61       26.12      3.21 o 
  -1  13   6       10.38        2.74      5.76 o 
   0  13   6        0.41        0.54      3.14 o 
   1  13   6       10.55       10.11      3.09 o 
   2  13   6       18.41       16.03      5.26 o 
   3  13   6       11.20        8.96      4.34 o 
   4  13   6       23.62       34.12      6.10 o 
  -2  14   6        3.61        2.25      2.00 o 
  -1  14   6        7.73        8.02      2.43 o 
   0  14   6        1.44       -2.25      2.25 o 
   1  14   6        7.83       17.45      3.73 o 
   2  14   6        3.50        3.85      2.84 o 
   1   0   7      396.65      478.11      6.09 o 
   2   0   7     1635.08     1621.02     19.06 o 
   3   0   7      449.18      456.58      7.31 o 
   4   0   7       36.60       43.22      2.21 o 
   5   0   7       31.97       37.88      6.63 o 
   6   0   7       23.88       25.26      3.21 o 
   7   0   7      151.67      167.57      6.45 o 
   8   0   7        0.45       -0.74      2.93 o 
   9   0   7       10.56        8.06      4.16 o 
  10   0   7        8.54        6.03      4.37 o 
 -10   1   7        4.94        3.53      4.49 o 
  -9   1   7        1.47       -2.53      3.45 o 
  -8   1   7       18.59       20.56      4.66 o 
  -7   1   7       10.77       15.03      2.14 o 
  -6   1   7      155.05      156.92      6.92 o 
  -5   1   7       38.79       40.89      2.32 o 
  -4   1   7       47.46       55.54      1.98 o 
  -3   1   7       53.92       62.78      2.64 o 
  -2   1   7       11.16       11.30      0.60 o 
  -1   1   7      959.37      929.05      8.21 o 
   0   1   7     7619.73     7437.42     65.84 o 
   1   1   7      959.92      933.23      9.08 o 
   2   1   7       11.34       14.28      2.78 o 
   3   1   7       56.34       58.94      2.64 o 
   4   1   7       47.42       55.36      3.99 o 
   5   1   7       38.32       37.75      2.23 o 
   6   1   7      153.97      162.86      7.65 o 
   7   1   7       11.04       10.49      2.79 o 
   8   1   7       17.77       18.01      4.39 o 
   9   1   7        1.47       -0.93      4.41 o 
  10   1   7        4.91        4.48      4.62 o 
  -9   2   7        7.37       11.52      4.31 o 
  -8   2   7       86.69       78.86      6.96 o 
  -7   2   7       48.08       51.77      4.38 o 
  -6   2   7       75.61       80.94      5.21 o 
  -5   2   7       20.09       23.55      1.75 o 
  -4   2   7      286.40      310.83      4.03 o 
  -3   2   7      214.06      232.06      3.70 o 
  -2   2   7     1045.89     1095.75      8.70 o 
  -1   2   7      238.54      234.19      2.88 o 
   0   2   7      722.28      740.66      7.49 o 
   1   2   7      232.21      226.56      3.71 o 
   2   2   7     1012.23     1034.61      9.82 o 
   3   2   7      211.84      217.38      3.31 o 
   4   2   7      272.16      280.01      8.23 o 
   5   2   7       19.76       20.15      3.31 o 
   6   2   7       72.50       66.29      5.23 o 
   7   2   7       47.55       47.50      5.46 o 
   8   2   7       86.80       85.71      7.52 o 
   9   2   7        7.44        4.04      3.78 o 
  -9   3   7        2.17        2.50      4.04 o 
  -8   3   7       24.60       20.69      4.64 o 
  -7   3   7       16.67       14.10      3.05 o 
  -6   3   7       93.05       91.45      6.21 o 
  -5   3   7       64.99       66.06      3.06 o 
  -4   3   7      106.13      109.25      3.15 o 
  -3   3   7       21.55       21.71      1.28 o 
  -2   3   7      478.34      470.22      6.95 o 
  -1   3   7      504.11      526.87      4.80 o 
   0   3   7      583.15      530.42      4.83 o 
   1   3   7      509.36      528.69      5.98 o 
   2   3   7      469.72      461.86      5.52 o 
   3   3   7       22.12       22.53      1.57 o 
   4   3   7      106.77      112.96      3.88 o 
   5   3   7       65.82       66.83      3.66 o 
   6   3   7       94.78      100.55      6.06 o 
   7   3   7       16.81       11.09      5.53 o 
   8   3   7       24.85       24.95      4.89 o 
   9   3   7        2.16       -4.15      4.15 o 
  -9   4   7       29.62       28.75      5.22 o 
  -8   4   7        6.98        8.26      3.91 o 
  -7   4   7       12.29        8.29      2.85 o 
  -6   4   7       53.37       55.42      5.10 o 
  -5   4   7      102.36      118.51      3.52 o 
  -4   4   7      123.64      121.08      2.88 o 
  -3   4   7      518.44      566.99      5.95 o 
  -2   4   7      370.05      374.36      3.94 o 
  -1   4   7     2819.28     3015.39     21.72 o 
   0   4   7       14.46       17.17      1.31 o 
   1   4   7     2807.98     2961.71     24.22 o 
   2   4   7      358.39      366.79      5.66 o 
   3   4   7      514.22      560.43      7.47 o 
   4   4   7      127.56      122.10      4.23 o 
   5   4   7      101.90      114.38      6.17 o 
   6   4   7       55.46       66.09      3.97 o 
   7   4   7       12.38        7.82      5.75 o 
   8   4   7        6.92        1.57      5.54 o 
   9   4   7       29.63       31.48      7.19 o 
  -9   5   7        7.69        6.79      5.24 o 
  -8   5   7       13.99       16.32      4.39 o 
  -7   5   7       12.94       16.90      3.27 o 
  -6   5   7       22.65       19.74      2.44 o 
  -5   5   7       22.06       22.82      1.86 o 
  -4   5   7       68.17       71.19      2.53 o 
  -3   5   7       59.40       58.80      1.77 o 
  -2   5   7      455.65      498.78      4.89 o 
  -1   5   7       68.71       69.89      2.93 o 
   0   5   7      850.06      858.94      9.04 o 
   1   5   7       66.67       68.47      2.57 o 
   2   5   7      463.44      511.39      6.61 o 
   3   5   7       61.64       59.25      2.67 o 
   4   5   7       68.18       71.71      3.81 o 
   5   5   7       22.28       17.95      2.49 o 
   6   5   7       23.72       22.54      4.33 o 
   7   5   7       12.92       22.29      6.88 o 
   8   5   7       14.03        8.25      4.54 o 
   9   5   7        7.69        2.14      4.02 o 
  -9   6   7        9.78        7.05      6.39 o 
  -8   6   7       12.30       19.18      7.13 o 
  -7   6   7       23.48       31.29      9.32 o 
  -6   6   7       50.24       59.00      4.32 o 
  -5   6   7      114.85      114.92      3.40 o 
  -4   6   7      521.71      514.85      6.69 o 
  -3   6   7       54.44       63.71      2.45 o 
  -2   6   7      986.48     1010.51      9.36 o 
  -1   6   7      283.25      289.09      4.10 o 
   0   6   7      795.89      861.62      9.44 o 
   1   6   7      289.16      292.56      5.50 o 
   2   6   7      995.52     1004.44     10.85 o 
   3   6   7       56.13       61.78      2.78 o 
   4   6   7      531.36      525.67      8.61 o 
   5   6   7      115.91      123.90      4.43 o 
   6   6   7       51.69       51.24      3.87 o 
   7   6   7       23.72       24.82      4.72 o 
   8   6   7       12.25       12.35      9.31 o 
   9   6   7        9.84       10.91      3.74 o 
  -8   7   7        3.46        4.24      3.86 o 
  -7   7   7       20.93       27.30      4.85 o 
  -6   7   7       20.59       19.33      3.24 o 
  -5   7   7       32.96       36.17      2.70 o 
  -4   7   7      154.31      154.86      4.28 o 
  -3   7   7       73.96       68.85      2.62 o 
  -2   7   7      338.35      332.96      7.16 o 
  -1   7   7        9.62       11.84      1.67 o 
   0   7   7      226.96      219.09      4.35 o 
   1   7   7        8.89       10.40      1.50 o 
   2   7   7      342.14      328.61      5.67 o 
   3   7   7       75.04       73.97      3.73 o 
   4   7   7      153.41      154.34      4.81 o 
   5   7   7       32.23       35.51      3.00 o 
   6   7   7       20.51       19.23      3.01 o 
   7   7   7       20.81       25.29      4.03 o 
   8   7   7        3.45        4.82      2.63 o 
  -8   8   7        3.49       -1.33      4.02 o 
  -7   8   7        4.08        1.48      3.74 o 
  -6   8   7       26.13       28.82      4.61 o 
  -5   8   7      166.63      160.62      4.71 o 
  -4   8   7      189.11      185.15      5.62 o 
  -3   8   7       35.62       32.55      2.90 o 
  -2   8   7      295.18      294.60      6.36 o 
  -1   8   7       44.40       48.48      2.96 o 
   0   8   7        0.50        2.45      1.38 o 
   1   8   7       45.84       50.33      2.98 o 
   2   8   7      286.43      279.00      5.48 o 
   3   8   7       36.69       30.22      2.72 o 
   4   8   7      185.09      188.40      5.39 o 
   5   8   7      167.47      168.03      5.42 o 
   6   8   7       25.45       25.07      3.81 o 
   7   8   7        4.12        5.71      3.12 o 
   8   8   7        3.53       10.14      2.95 o 
  -7   9   7       17.61       11.63      6.84 o 
  -6   9   7       16.85        5.50      3.25 o 
  -5   9   7       33.60       37.41      3.38 o 
  -4   9   7        1.94        4.69      2.06 o 
  -3   9   7      175.63      186.00      5.02 o 
  -2   9   7      331.91      320.73      6.43 o 
  -1   9   7       13.95       15.11      2.13 o 
   0   9   7      404.75      391.05      8.89 o 
   1   9   7       14.33       13.78      1.97 o 
   2   9   7      332.38      321.30      7.45 o 
   3   9   7      175.78      178.96      5.84 o 
   4   9   7        1.86        2.42      2.02 o 
   5   9   7       33.18       33.31      3.15 o 
   6   9   7       17.07        7.05      6.67 o 
   7   9   7       17.79       10.77      3.76 o 
  -7  10   7        0.49       -5.26      5.26 o 
  -6  10   7        0.97        3.87      5.24 o 
  -5  10   7        4.28        3.64      2.26 o 
  -4  10   7        5.54        7.44      2.89 o 
  -3  10   7       92.18       88.81      3.90 o 
  -2  10   7        5.77        4.51      1.51 o 
  -1  10   7      209.91      201.65      5.75 o 
   0  10   7       30.34       32.71      3.50 o 
   1  10   7      209.30      197.07      5.30 o 
   2  10   7        5.91        1.40      2.40 o 
   3  10   7       90.97       88.52      4.68 o 
   4  10   7        6.19        8.71      2.31 o 
   5  10   7        4.40        5.80      2.50 o 
   6  10   7        0.95       -1.37      1.92 o 
   7  10   7        0.48        4.83      3.44 o 
  -6  11   7       21.94       32.65     11.82 o 
  -5  11   7        5.89        9.29      3.15 o 
  -4  11   7       16.96       21.09      3.12 o 
  -3  11   7       44.32       46.60      3.29 o 
  -2  11   7        4.21        6.28      1.72 o 
  -1  11   7      141.99      128.79      4.83 o 
   0  11   7        3.95        5.59      1.57 o 
   1  11   7      141.83      134.09      5.15 o 
   2  11   7        4.68        6.28      2.03 o 
   3  11   7       44.42       48.17      4.00 o 
   4  11   7       16.79       18.30      2.90 o 
   5  11   7        5.80        8.86      3.14 o 
   6  11   7       21.69       21.54      4.04 o 
  -5  12   7       15.73       21.36      4.02 o 
  -4  12   7       15.34       12.92      2.96 o 
  -3  12   7       17.97       11.19      2.85 o 
  -2  12   7        2.02        0.64      2.04 o 
  -1  12   7       35.66       40.74      4.40 o 
   0  12   7        0.60        0.13      2.21 o 
   1  12   7       36.12       34.57      4.22 o 
   2  12   7        2.08        1.17      2.67 o 
   3  12   7       18.30       22.13      3.05 o 
   4  12   7       15.51       14.35      2.83 o 
   5  12   7       15.83       21.61      3.90 o 
  -4  13   7       11.67        6.63      3.76 o 
  -3  13   7       10.14       14.20      3.14 o 
  -2  13   7       22.99       22.86      4.50 o 
  -1  13   7        0.04        0.42      2.28 o 
   0  13   7       33.74       37.47      5.71 o 
   1  13   7        0.05       -1.14      3.88 o 
   2  13   7       22.58       20.26      3.81 o 
   3  13   7       10.24       17.09      3.89 o 
   4  13   7       11.72       13.86      3.59 o 
  -2  14   7        2.33        5.27      3.16 o 
  -1  14   7       39.31       40.59      5.43 o 
   0  14   7        1.60       -2.41      2.41 o 
   1  14   7       39.20       37.21      5.64 o 
   2  14   7        2.20       -0.09      2.49 o 
   0   0   8     5321.60     5217.21     65.92 o 
   1   0   8      674.89      655.11      7.89 o 
   2   0   8        3.21        2.89      0.82 o 
   3   0   8      275.43      260.36      5.34 o 
   4   0   8      229.29      224.77      4.87 o 
   5   0   8        5.88        5.69      2.64 o 
   6   0   8        0.00        1.78      2.16 o 
   7   0   8      155.44      149.11      6.14 o 
   8   0   8        0.88       -3.01      3.01 o 
   9   0   8        0.39        2.74      3.82 o 
  -9   1   8        1.75        8.28      4.21 o 
  -8   1   8       23.28       21.41      7.01 o 
  -7   1   8       24.74       31.24      3.78 o 
  -6   1   8       80.55       81.28      4.70 o 
  -5   1   8       23.98       24.49      2.87 o 
  -4   1   8      155.14      140.81      4.16 o 
  -3   1   8       31.99       35.22      2.40 o 
  -2   1   8       70.79       72.43      1.41 o 
  -1   1   8      804.62      769.20      7.64 o 
   0   1   8      931.42      967.65     11.62 o 
   1   1   8      811.25      767.64      8.03 o 
   2   1   8       72.78       77.25      2.92 o 
   3   1   8       33.47       35.58      2.37 o 
   4   1   8      154.52      152.17      6.22 o 
   5   1   8       24.37       22.66      2.16 o 
   6   1   8       80.15       75.93      5.63 o 
   7   1   8       26.01       28.74      3.55 o 
   8   1   8       23.45       14.75      4.18 o 
   9   1   8        1.65       -1.54      3.45 o 
  -9   2   8        2.18        0.45      3.78 o 
  -8   2   8       18.06       17.03      4.35 o 
  -7   2   8       14.35       16.76      3.12 o 
  -6   2   8       27.11       26.19      3.27 o 
  -5   2   8      224.55      228.42      7.12 o 
  -4   2   8      164.92      163.00      3.55 o 
  -3   2   8      563.47      577.08      6.29 o 
  -2   2   8      105.69      102.76      1.91 o 
  -1   2   8     1431.86     1411.32     11.07 o 
   0   2   8      350.45      354.70      4.54 o 
   1   2   8     1447.13     1434.15     12.18 o 
   2   2   8      108.93      106.94      3.87 o 
   3   2   8      577.18      579.87      6.98 o 
   4   2   8      164.31      159.72      4.29 o 
   5   2   8      228.86      250.48      8.68 o 
   6   2   8       27.01       26.44      4.21 o 
   7   2   8       14.06       17.55      3.07 o 
   8   2   8       17.91       18.41      4.45 o 
   9   2   8        2.23        0.88      4.26 o 
  -9   3   8        1.77       -3.11      3.70 o 
  -8   3   8        5.19       11.53      4.82 o 
  -7   3   8       48.98       43.77      4.23 o 
  -6   3   8      188.52      197.13      6.46 o 
  -5   3   8       38.14       37.58      3.30 o 
  -4   3   8      114.71      117.33      2.62 o 
  -3   3   8      205.48      214.46      3.07 o 
  -2   3   8      271.31      280.52      3.55 o 
  -1   3   8     2066.66     2061.68     15.51 o 
   0   3   8      892.57      956.88      8.43 o 
   1   3   8     2075.22     2074.24     17.53 o 
   2   3   8      266.37      279.07      4.17 o 
   3   3   8      207.74      214.44      3.50 o 
   4   3   8      116.87      119.11      4.09 o 
   5   3   8       39.14       36.58      4.49 o 
   6   3   8      188.72      191.02      8.14 o 
   7   3   8       50.80       48.84      8.05 o 
   8   3   8        5.14        6.54      4.64 o 
   9   3   8        1.85        2.08      7.13 o 
  -9   4   8        9.30        3.41      4.09 o 
  -8   4   8        3.36        5.00      3.73 o 
  -7   4   8       44.81       37.87      4.04 o 
  -6   4   8       72.70       78.58      4.92 o 
  -5   4   8       19.81       23.01      2.35 o 
  -4   4   8      177.21      177.96      3.42 o 
  -3   4   8       44.79       46.47      1.74 o 
  -2   4   8      507.88      535.50      5.07 o 
  -1   4   8      160.32      152.64      2.83 o 
   0   4   8     1684.00     1819.50     15.89 o 
   1   4   8      167.57      162.83      3.32 o 
   2   4   8      510.09      527.95      7.19 o 
   3   4   8       42.08       41.39      2.30 o 
   4   4   8      174.78      172.86      5.22 o 
   5   4   8       18.17       17.02      2.43 o 
   6   4   8       71.90       76.86      5.43 o 
   7   4   8       43.95       40.88      7.94 o 
   8   4   8        3.41        4.93      3.36 o 
   9   4   8        9.39        3.41      3.85 o 
  -9   5   8       11.65       13.17      7.37 o 
  -8   5   8        6.49        5.74      3.08 o 
  -7   5   8       83.10       95.94      9.17 o 
  -6   5   8       56.26       53.24      4.27 o 
  -5   5   8      326.10      324.33      5.81 o 
  -4   5   8       75.16       73.08      2.62 o 
  -3   5   8      165.28      173.79      3.08 o 
  -2   5   8       60.31       61.71      1.65 o 
  -1   5   8      730.79      722.38      7.83 o 
   0   5   8      141.75      143.81      3.57 o 
   1   5   8      706.65      681.59      8.04 o 
   2   5   8       62.63       63.76      2.94 o 
   3   5   8      160.24      160.66      4.06 o 
   4   5   8       75.66       75.19      4.00 o 
   5   5   8      327.35      330.16      7.51 o 
   6   5   8       56.65       56.13      3.91 o 
   7   5   8       83.59       68.62      9.66 o 
   8   5   8        6.42        4.97      3.74 o 
   9   5   8       11.64       11.71      4.61 o 
  -9   6   8        3.34        5.13      6.26 o 
  -8   6   8       10.11        6.29      4.05 o 
  -7   6   8        9.08        6.74      3.77 o 
  -6   6   8       94.85      103.62      5.12 o 
  -5   6   8       65.77       67.56      4.66 o 
  -4   6   8       14.71       18.78      1.94 o 
  -3   6   8      597.50      628.73      9.12 o 
  -2   6   8       67.11       71.55      2.21 o 
  -1   6   8       80.21       78.35      2.71 o 
   0   6   8        0.03        0.44      1.01 o 
   1   6   8       82.49       73.53      3.25 o 
   2   6   8       65.77       68.50      3.51 o 
   3   6   8      591.49      618.45      8.17 o 
   4   6   8       14.28       16.84      2.27 o 
   5   6   8       67.62       76.37      4.38 o 
   6   6   8       93.60       96.68      4.78 o 
   7   6   8        9.08        9.17      3.96 o 
   8   6   8       10.00        5.57      3.72 o 
   9   6   8        3.30        2.88      3.23 o 
  -8   7   8        8.17        7.32      4.29 o 
  -7   7   8       14.02       10.23      3.92 o 
  -6   7   8      185.54      178.11      6.74 o 
  -5   7   8      106.27      114.70      5.27 o 
  -4   7   8      145.18      148.83      4.20 o 
  -3   7   8       20.51       23.11      1.85 o 
  -2   7   8      137.01      137.33      3.87 o 
  -1   7   8      544.36      538.93      8.70 o 
   0   7   8       39.44       43.90      2.40 o 
   1   7   8      536.77      533.55      8.15 o 
   2   7   8      133.71      139.24      3.87 o 
   3   7   8       21.17       19.85      1.99 o 
   4   7   8      143.41      153.52      5.15 o 
   5   7   8      106.25      114.86      4.51 o 
   6   7   8      185.73      175.07      6.21 o 
   7   7   8       13.69       15.61      3.41 o 
   8   7   8        8.29        8.93      3.30 o 
  -8   8   8        4.06        6.02      5.64 o 
  -7   8   8        0.05        3.13      5.24 o 
  -6   8   8       33.92       35.80      4.93 o 
  -5   8   8      172.56      170.05      6.62 o 
  -4   8   8       41.92       40.50      3.25 o 
  -3   8   8      354.70      356.62      6.66 o 
  -2   8   8        1.75        2.28      1.01 o 
  -1   8   8       80.84       84.25      3.64 o 
   0   8   8      320.96      315.51      6.15 o 
   1   8   8       82.18       77.52      3.95 o 
   2   8   8        1.92        0.69      1.34 o 
   3   8   8      360.44      384.38      7.45 o 
   4   8   8       42.81       40.29      3.15 o 
   5   8   8      176.31      178.30      5.63 o 
   6   8   8       34.24       33.17      4.26 o 
   7   8   8        0.06       -0.17      2.86 o 
   8   8   8        4.11        1.49      2.61 o 
  -7   9   8        3.23        7.65      6.02 o 
  -6   9   8        0.87       -2.40      2.40 o 
  -5   9   8        5.02        5.38      2.61 o 
  -4   9   8       15.43       13.36      2.48 o 
  -3   9   8      277.97      267.63      5.96 o 
  -2   9   8      126.41      126.17      6.40 o 
  -1   9   8      439.96      439.31      9.92 o 
   0   9   8       15.19       17.45      2.18 o 
   1   9   8      439.20      435.31      7.77 o 
   2   9   8      124.39      127.23      4.31 o 
   3   9   8      278.77      272.17      7.15 o 
   4   9   8       15.67       17.63      2.78 o 
   5   9   8        5.12        4.71      2.16 o 
   6   9   8        0.83        0.31      2.68 o 
   7   9   8        3.07        3.50      3.12 o 
  -7  10   8        1.09        2.84      5.87 o 
  -6  10   8        4.78        3.31      5.36 o 
  -5  10   8       40.97       44.39      4.66 o 
  -4  10   8       34.60       29.95      3.27 o 
  -3  10   8      169.75      168.78      4.97 o 
  -2  10   8       23.73       26.51      2.94 o 
  -1  10   8      116.01      123.47      4.95 o 
   0  10   8      188.73      192.51      5.26 o 
   1  10   8      114.42      117.34      4.29 o 
   2  10   8       24.38       29.16      3.18 o 
   3  10   8      167.10      176.17      6.01 o 
   4  10   8       34.96       36.30      3.68 o 
   5  10   8       40.74       44.69      4.13 o 
   6  10   8        4.86        4.78      3.08 o 
   7  10   8        1.08        0.09      3.48 o 
  -6  11   8        5.26        8.09      5.66 o 
  -5  11   8        1.67       -0.34      2.67 o 
  -4  11   8       38.47       36.54      3.75 o 
  -3  11   8       12.37        9.02      2.17 o 
  -2  11   8      121.96      133.58      4.60 o 
  -1  11   8       37.54       39.61      3.05 o 
   0  11   8      117.16      116.35      4.48 o 
   1  11   8       36.36       35.40      3.68 o 
   2  11   8      121.92      126.57      5.25 o 
   3  11   8       12.39       18.30      3.23 o 
   4  11   8       38.78       37.40      3.80 o 
   5  11   8        1.61        1.60      2.32 o 
   6  11   8        5.32        3.96      3.03 o 
  -5  12   8       27.70       33.46      5.88 o 
  -4  12   8       42.63       42.52      4.98 o 
  -3  12   8       20.14       20.24      3.28 o 
  -2  12   8      120.83      127.20      5.84 o 
  -1  12   8       28.07       32.29      3.58 o 
   0  12   8       68.57       63.92      4.84 o 
   1  12   8       28.24       38.06      3.48 o 
   2  12   8      119.78      133.07      5.45 o 
   3  12   8       19.66       20.91      3.12 o 
   4  12   8       42.43       44.98      4.14 o 
   5  12   8       27.28       32.77      4.85 o 
  -4  13   8        3.57        6.26      3.97 o 
  -3  13   8       35.84       31.94      4.87 o 
  -2  13   8        9.40        6.64      2.35 o 
  -1  13   8       13.89       15.18      3.47 o 
   0  13   8       19.52       15.02      3.36 o 
   1  13   8       14.45       21.42      3.87 o 
   2  13   8        9.57        8.08      2.96 o 
   3  13   8       35.96       36.95      4.96 o 
  -1  14   8        2.16        1.50      2.91 o 
   0  14   8        5.41        2.41      3.96 o 
   1  14   8        2.19        9.43      3.85 o 
   1   0   9        0.53        0.12      1.19 o 
   2   0   9     2332.07     2328.22     22.86 o 
   3   0   9       96.35      110.20      3.64 o 
   4   0   9      538.23      541.89      8.88 o 
   5   0   9      678.57      669.73     20.64 o 
   6   0   9      142.66      143.61      6.45 o 
   7   0   9       24.39       23.22      2.62 o 
   8   0   9       10.87        6.54      5.68 o 
   9   0   9       15.90       18.49      8.86 o 
  -9   1   9       18.74       20.64      4.99 o 
  -8   1   9        9.52        5.45      3.81 o 
  -7   1   9       75.85       78.62      5.29 o 
  -6   1   9       14.64       17.99      2.97 o 
  -5   1   9      402.04      402.42     10.84 o 
  -4   1   9      247.72      277.50     10.67 o 
  -3   1   9      960.05      987.15     13.65 o 
  -2   1   9     1606.83     1714.15     14.23 o 
  -1   1   9      231.67      231.40      5.34 o 
   0   1   9     6053.88     6231.63     49.85 o 
   1   1   9      237.12      243.60      4.21 o 
   2   1   9     1592.98     1709.14     23.06 o 
   3   1   9      977.83      996.01     13.52 o 
   4   1   9      246.47      262.24      5.73 o 
   5   1   9      413.81      403.87     11.06 o 
   6   1   9       15.37       10.14      9.01 o 
   7   1   9       76.46       77.56      8.27 o 
   8   1   9        9.26        5.86      3.79 o 
   9   1   9       18.55       17.51      4.77 o 
  -9   2   9        7.35        4.38      4.12 o 
  -8   2   9        0.75       -2.96      2.96 o 
  -7   2   9       65.20       63.78      4.96 o 
  -6   2   9       50.73       48.44      4.12 o 
  -5   2   9      264.76      266.16      5.79 o 
  -4   2   9      352.11      348.04      5.38 o 
  -3   2   9      102.14       99.95      2.07 o 
  -2   2   9     1245.06     1324.40     10.63 o 
  -1   2   9      251.53      252.25      3.32 o 
   0   2   9      846.72      967.85      9.69 o 
   1   2   9      271.12      273.87      3.83 o 
   2   2   9     1262.18     1333.71     14.75 o 
   3   2   9      105.76      106.45      2.78 o 
   4   2   9      364.10      342.30      5.24 o 
   5   2   9      264.40      265.65     11.23 o 
   6   2   9       52.62       48.83      5.83 o 
   7   2   9       67.14       65.93      4.98 o 
   8   2   9        0.74        4.32      3.54 o 
   9   2   9        7.38        8.32      6.37 o 
  -9   3   9        2.50        2.03      3.90 o 
  -8   3   9       42.75       41.19      5.69 o 
  -7   3   9       26.78       31.44      3.88 o 
  -6   3   9       93.87      101.82      9.82 o 
  -5   3   9       32.61       33.31      2.97 o 
  -4   3   9       40.47       44.72      2.18 o 
  -3   3   9     1103.06     1134.18     10.33 o 
  -2   3   9      403.94      460.77      4.94 o 
  -1   3   9      925.67     1036.03      9.45 o 
   0   3   9     1076.68     1258.60     11.24 o 
   1   3   9      942.24     1048.69     10.26 o 
   2   3   9      393.90      444.61      6.25 o 
   3   3   9     1117.89     1149.15     11.11 o 
   4   3   9       40.75       47.95      3.63 o 
   5   3   9       30.40       27.43      4.18 o 
   6   3   9       94.41       98.08      6.72 o 
   7   3   9       26.60       38.32      7.48 o 
   8   3   9       42.69       41.98      5.79 o 
   9   3   9        2.52        1.16      3.42 o 
  -9   4   9        0.11       -3.48      3.48 o 
  -8   4   9       29.30       29.26      4.07 o 
  -7   4   9       18.02       12.59      3.09 o 
  -6   4   9      113.03      119.87      5.43 o 
  -5   4   9       16.34       18.28      2.28 o 
  -4   4   9      283.76      304.26      4.55 o 
  -3   4   9      493.01      507.15      5.51 o 
  -2   4   9      207.89      216.27      3.29 o 
  -1   4   9     1307.82     1312.60     10.84 o 
   0   4   9       46.91       47.45      1.81 o 
   1   4   9     1309.77     1318.62     12.54 o 
   2   4   9      208.63      207.23      8.14 o 
   3   4   9      491.97      513.25      7.33 o 
   4   4   9      285.45      318.60      6.93 o 
   5   4   9       16.23       13.65      2.34 o 
   6   4   9      113.87      120.94      7.06 o 
   7   4   9       17.66       10.73      5.93 o 
   8   4   9       29.14       28.89      5.12 o 
   9   4   9        0.13       -2.94      3.38 o 
  -9   5   9        1.53        8.56      6.53 o 
  -8   5   9       13.96        9.18      5.34 o 
  -7   5   9       12.90       12.77      3.59 o 
  -6   5   9       68.09       66.94      4.76 o 
  -5   5   9      353.68      374.79      8.49 o 
  -4   5   9       11.66       13.65      1.54 o 
  -3   5   9      802.71      784.21      7.56 o 
  -2   5   9      196.80      174.39      2.64 o 
  -1   5   9      587.77      593.82      6.98 o 
   0   5   9      329.40      270.01      4.54 o 
   1   5   9      580.11      578.14      7.33 o 
   2   5   9      190.36      174.36      3.81 o 
   3   5   9      788.07      772.54     10.37 o 
   4   5   9       11.82       13.03      2.32 o 
   5   5   9      348.19      361.39      8.07 o 
   6   5   9       69.21       69.74      4.25 o 
   7   5   9       12.74        9.86      6.13 o 
   8   5   9       14.24       16.40      4.81 o 
   9   5   9        1.56        0.20      3.87 o 
  -8   6   9       11.74        4.71      4.93 o 
  -7   6   9       31.59       30.07      5.11 o 
  -6   6   9       61.88       62.15      5.93 o 
  -5   6   9       17.75       15.25      2.81 o 
  -4   6   9       35.62       33.68      2.36 o 
  -3   6   9       62.25       62.61      2.55 o 
  -2   6   9      133.67      133.53      3.11 o 
  -1   6   9       81.14       78.39      2.84 o 
   0   6   9       26.02       21.72      1.74 o 
   1   6   9       78.08       76.89      2.80 o 
   2   6   9      132.22      133.39      3.61 o 
   3   6   9       60.24       57.03      2.88 o 
   4   6   9       33.52       33.62      3.14 o 
   5   6   9       18.25       18.58      2.74 o 
   6   6   9       60.88       57.61      4.18 o 
   7   6   9       32.23       25.48      5.01 o 
   8   6   9       11.75       17.17      7.20 o 
  -8   7   9       12.65        6.57      4.28 o 
  -7   7   9        3.06       -1.62      3.45 o 
  -6   7   9        8.07        6.46      2.51 o 
  -5   7   9      315.10      300.87      8.41 o 
  -4   7   9       79.78       78.69      3.42 o 
  -3   7   9      346.01      337.35      6.23 o 
  -2   7   9      200.23      200.36      4.69 o 
  -1   7   9      324.79      335.00      6.77 o 
   0   7   9      155.74      146.38      3.81 o 
   1   7   9      324.35      329.20      5.78 o 
   2   7   9      198.88      204.44      4.60 o 
   3   7   9      349.10      350.00      6.14 o 
   4   7   9       79.40       73.65      3.93 o 
   5   7   9      316.66      303.10      7.07 o 
   6   7   9        8.04        6.56      3.27 o 
   7   7   9        3.00        1.16      3.00 o 
   8   7   9       12.49        6.42      4.51 o 
  -8   8   9       11.89       17.36      7.39 o 
  -7   8   9       46.04       39.34      8.65 o 
  -6   8   9       22.81       17.39      3.86 o 
  -5   8   9       20.67       24.84      4.38 o 
  -4   8   9       19.93       21.60      2.79 o 
  -3   8   9       39.38       34.87      2.59 o 
  -2   8   9        5.60        3.16      1.33 o 
  -1   8   9      354.40      347.55      7.05 o 
   0   8   9      411.03      376.46      6.89 o 
   1   8   9      357.42      357.04      7.55 o 
   2   8   9        5.63        2.89      2.16 o 
   3   8   9       40.54       44.34      3.27 o 
   4   8   9       20.53       20.78      2.54 o 
   5   8   9       20.04       22.50      2.79 o 
   6   8   9       22.32       21.60      4.39 o 
   7   8   9       45.51       44.71      6.14 o 
   8   8   9       11.83       13.93      4.98 o 
  -7   9   9        0.03       10.60      6.48 o 
  -6   9   9       13.89       14.54      4.06 o 
  -5   9   9       12.29       14.97      4.11 o 
  -4   9   9       44.60       43.01      3.53 o 
  -3   9   9        8.03        7.71      1.73 o 
  -2   9   9       71.09       69.19      3.45 o 
  -1   9   9       84.81       84.99      3.57 o 
   0   9   9      144.65      145.88      4.49 o 
   1   9   9       84.24       87.91      4.31 o 
   2   9   9       72.46       75.62      4.31 o 
   3   9   9        8.89        8.28      2.17 o 
   4   9   9       44.91       47.62      3.91 o 
   5   9   9       12.15       16.23      2.66 o 
   6   9   9       14.06       13.08      3.49 o 
   7   9   9        0.02        2.72      2.38 o 
  -6  10   9        5.36        4.33      3.45 o 
  -5  10   9       41.31       45.46      6.17 o 
  -4  10   9        4.92        5.16      2.15 o 
  -3  10   9       69.54       81.62      4.04 o 
  -2  10   9       90.69       85.44      4.36 o 
  -1  10   9      130.69      129.70      4.37 o 
   0  10   9       49.65       46.37      3.22 o 
   1  10   9      129.27      134.50      4.94 o 
   2  10   9       89.41       80.86      4.54 o 
   3  10   9       68.68       69.00      4.61 o 
   4  10   9        5.25        5.08      2.23 o 
   5  10   9       41.75       47.47      4.20 o 
   6  10   9        5.28        4.26      2.98 o 
  -6  11   9        6.46       13.36      4.22 o 
  -5  11   9       15.37       15.93      4.41 o 
  -4  11   9        7.84        7.08      2.49 o 
  -3  11   9       31.64       33.39      4.19 o 
  -2  11   9       14.58       18.02      2.39 o 
  -1  11   9       23.27       27.50      2.65 o 
   0  11   9       73.69       78.18      3.94 o 
   1  11   9       22.74       20.93      2.61 o 
   2  11   9       14.72       16.48      3.93 o 
   3  11   9       30.90       34.14      3.52 o 
   4  11   9        7.81        8.10      2.52 o 
   5  11   9       15.29       15.88      3.06 o 
   6  11   9        6.43       10.50      3.52 o 
  -5  12   9       19.24       22.24      7.29 o 
  -4  12   9        0.88        0.15      2.38 o 
  -3  12   9       44.38       44.56      4.77 o 
  -2  12   9        0.01       -0.63      1.99 o 
  -1  12   9       31.23       37.78      3.93 o 
   0  12   9        0.10        1.90      1.68 o 
   1  12   9       31.81       38.62      3.55 o 
   2  12   9        0.00        3.48      2.10 o 
   3  12   9       44.55       53.12      4.35 o 
   4  12   9        0.96        3.35      2.35 o 
   5  12   9       19.04       21.36      4.91 o 
  -3  13   9       17.14       13.23      3.14 o 
  -2  13   9        1.25       -2.09      2.09 o 
  -1  13   9        4.59        6.46      2.80 o 
   0  13   9        2.15        1.52      3.10 o 
   1  13   9        4.45        5.69      2.88 o 
   2  13   9        1.19        1.71      2.69 o 
   3  13   9       17.16       20.14      3.96 o 
   0  14   9       14.17       19.31      4.96 o 
   0   0  10     5427.49     5698.20     72.64 o 
   1   0  10      345.40      357.65      5.62 o 
   2   0  10      265.28      247.29      4.65 o 
   3   0  10        8.06        9.84      1.77 o 
   4   0  10      120.77      121.48      4.09 o 
   5   0  10        9.70       12.82      3.34 o 
   6   0  10       71.96       82.77      6.26 o 
   7   0  10        0.28        2.51      2.49 o 
   8   0  10        0.08       -2.74      2.74 o 
   9   0  10        1.20        4.26      4.01 o 
  -9   1  10        3.57        0.89      3.98 o 
  -8   1  10       15.19       13.51      4.37 o 
  -7   1  10       31.30       29.06      6.63 o 
  -6   1  10       33.60       32.42      3.62 o 
  -5   1  10       88.97       99.79      5.87 o 
  -4   1  10      932.34      900.10     13.32 o 
  -3   1  10      732.95      739.10     13.72 o 
  -2   1  10      312.63      295.56      3.93 o 
  -1   1  10      684.62      726.72      8.26 o 
   0   1  10       66.97       62.49      2.40 o 
   1   1  10      685.76      730.54      9.04 o 
   2   1  10      319.76      294.56      8.38 o 
   3   1  10      735.82      738.71     11.15 o 
   4   1  10      928.88      913.64     17.63 o 
   5   1  10       89.90      102.92     11.48 o 
   6   1  10       31.57       30.86      2.53 o 
   7   1  10       31.15       26.63      3.76 o 
   8   1  10       15.16       15.46      4.41 o 
   9   1  10        3.55        8.12      4.30 o 
  -9   2  10        6.55       13.01      4.61 o 
  -8   2  10       59.33       61.24      6.51 o 
  -7   2  10       55.85       59.01      4.81 o 
  -6   2  10       46.24       54.35      4.37 o 
  -5   2  10       95.89      108.18      4.91 o 
  -4   2  10      169.82      180.01      5.31 o 
  -3   2  10      200.04      205.24      2.87 o 
  -2   2  10     1527.68     1533.19     12.18 o 
  -1   2  10      105.19      115.22      2.42 o 
   0   2  10     2291.46     2353.90     20.66 o 
   1   2  10      106.63      109.77      3.03 o 
   2   2  10     1530.51     1543.36     15.81 o 
   3   2  10      200.67      195.72      3.92 o 
   4   2  10      169.66      169.44      3.74 o 
   5   2  10       95.62       99.84      3.65 o 
   6   2  10       46.04       45.14      5.15 o 
   7   2  10       55.61       56.57      5.92 o 
   8   2  10       59.27       53.21      6.62 o 
   9   2  10        6.49        9.35      4.51 o 
  -9   3  10       19.18       18.99      5.08 o 
  -8   3  10        1.54        0.05      3.44 o 
  -7   3  10      105.94      120.25      5.96 o 
  -6   3  10        6.54        5.49      2.57 o 
  -5   3  10       43.01       38.82      2.88 o 
  -4   3  10      588.98      589.45      8.91 o 
  -3   3  10      114.30      114.12      2.73 o 
  -2   3  10     1684.50     1649.99     13.08 o 
  -1   3  10      188.91      180.74      3.03 o 
   0   3  10       53.14       48.87      1.71 o 
   1   3  10      188.92      178.20      3.77 o 
   2   3  10     1682.52     1610.25     27.54 o 
   3   3  10      113.46      108.50      3.06 o 
   4   3  10      586.68      574.53      8.73 o 
   5   3  10       42.31       44.47      4.81 o 
   6   3  10        7.18        4.95      6.04 o 
   7   3  10      105.68      111.02      7.08 o 
   8   3  10        1.53        3.48      3.77 o 
   9   3  10       19.23       15.74      8.21 o 
  -9   4  10       33.87       34.28      6.29 o 
  -8   4  10       13.28        7.11      3.22 o 
  -7   4  10       32.62       32.62      4.04 o 
  -6   4  10      105.82      114.40      5.51 o 
  -5   4  10       22.17       20.71      2.43 o 
  -4   4  10      183.04      187.17      4.12 o 
  -3   4  10        5.68        7.50      1.27 o 
  -2   4  10       66.57       64.21      1.90 o 
  -1   4  10      260.52      266.26      3.76 o 
   0   4  10      172.36      155.17      3.08 o 
   1   4  10      258.18      269.91      4.50 o 
   2   4  10       60.62       56.35      2.56 o 
   3   4  10        5.63        6.09      1.43 o 
   4   4  10      182.98      186.55      5.48 o 
   5   4  10       22.01       22.61      3.27 o 
   6   4  10      106.91      114.14      7.30 o 
   7   4  10       32.80       30.99      7.51 o 
   8   4  10       13.84        6.42      3.75 o 
   9   4  10       34.01       18.58      5.20 o 
  -9   5  10        6.39        7.66      6.33 o 
  -8   5  10       24.81       19.67      8.35 o 
  -7   5  10       32.97       26.52      4.86 o 
  -6   5  10       95.72       92.55      7.08 o 
  -5   5  10      236.42      245.92      6.03 o 
  -4   5  10      142.04      142.73      3.79 o 
  -3   5  10      102.56      103.21      2.54 o 
  -2   5  10      109.95      113.40      2.78 o 
  -1   5  10      252.57      265.39      4.35 o 
   0   5  10       86.36       89.10      2.79 o 
   1   5  10      253.38      264.78      4.75 o 
   2   5  10      118.77      127.00      4.14 o 
   3   5  10      102.15      106.77      3.58 o 
   4   5  10      140.74      141.87      5.11 o 
   5   5  10      237.04      231.18      6.60 o 
   6   5  10       96.20       97.97      6.33 o 
   7   5  10       33.00       26.00      7.25 o 
   8   5  10       24.79       37.89      8.57 o 
   9   5  10        6.37        4.86      3.93 o 
  -8   6  10        2.66        5.53      3.97 o 
  -7   6  10        1.17        0.71      3.06 o 
  -6   6  10        5.11        2.34      3.07 o 
  -5   6  10       74.30       69.80      4.73 o 
  -4   6  10      482.58      459.02      8.21 o 
  -3   6  10      112.04      105.98      3.06 o 
  -2   6  10      510.73      504.05      6.44 o 
  -1   6  10      189.83      184.01      5.90 o 
   0   6  10     1191.59     1213.94     12.57 o 
   1   6  10      187.60      187.52      4.16 o 
   2   6  10      507.51      482.70      8.05 o 
   3   6  10      111.08      112.14      3.53 o 
   4   6  10      483.79      474.23      9.39 o 
   5   6  10       74.66       74.12      4.37 o 
   6   6  10        4.70       -0.30      2.14 o 
   7   6  10        1.12        1.18      3.39 o 
   8   6  10        2.52       12.69      6.34 o 
  -8   7  10        3.80        4.40      4.00 o 
  -7   7  10        5.37        5.68      4.05 o 
  -6   7  10       19.83       23.60      4.59 o 
  -5   7  10        4.33        5.80      2.60 o 
  -4   7  10       15.35       16.18      2.70 o 
  -3   7  10      103.54       99.73      3.45 o 
  -2   7  10      102.40       85.24      3.25 o 
  -1   7  10       50.82       54.96      3.04 o 
   0   7  10       74.14       65.47      3.22 o 
   1   7  10       51.31       63.45      3.10 o 
   2   7  10      108.41       97.39      3.41 o 
   3   7  10      105.21      100.30      3.53 o 
   4   7  10       14.89       18.01      2.41 o 
   5   7  10        4.28        3.44      1.99 o 
   6   7  10       19.34       17.67      3.10 o 
   7   7  10        5.33        7.19      2.77 o 
   8   7  10        3.78        5.19      4.05 o 
  -7   8  10       10.11        8.70      5.78 o 
  -6   8  10       10.09        7.23      5.20 o 
  -5   8  10        8.88        9.96      8.20 o 
  -4   8  10       14.14       19.62      3.07 o 
  -3   8  10      182.19      173.93      4.66 o 
  -2   8  10       15.97       18.29      2.04 o 
  -1   8  10     1003.88      972.55     12.47 o 
   0   8  10      171.07      176.39      4.80 o 
   1   8  10     1005.53      987.15     12.66 o 
   2   8  10       16.40       15.52      2.16 o 
   3   8  10      182.74      179.42      4.69 o 
   4   8  10       14.26       21.41      2.66 o 
   5   8  10        8.71       11.65      2.38 o 
   6   8  10       10.46        4.48      2.53 o 
   7   8  10       10.05        6.89      3.44 o 
  -7   9  10        9.09        4.37      6.65 o 
  -6   9  10       10.82        4.54      6.34 o 
  -5   9  10        9.46        8.17      3.54 o 
  -4   9  10       61.26       56.71      4.75 o 
  -3   9  10       92.55       87.42      3.73 o 
  -2   9  10      199.36      184.31      5.52 o 
  -1   9  10       58.17       58.63      3.41 o 
   0   9  10       51.18       47.90      3.13 o 
   1   9  10       58.69       55.76      3.40 o 
   2   9  10      196.89      187.23      5.30 o 
   3   9  10       93.18       98.65      4.80 o 
   4   9  10       60.87       59.63      4.37 o 
   5   9  10        9.36        5.80      2.27 o 
   6   9  10       10.77       13.02      3.65 o 
   7   9  10        9.09        6.90      4.28 o 
  -6  10  10       16.00       14.25      4.50 o 
  -5  10  10        0.85       -0.90      3.03 o 
  -4  10  10       12.79       10.51      2.99 o 
  -3  10  10       79.94       79.38      3.81 o 
  -2  10  10       40.42       40.45      3.02 o 
  -1  10  10      168.36      158.02      4.89 o 
   0  10  10        8.67        5.76      1.78 o 
   1  10  10      167.33      150.83      5.44 o 
   2  10  10       40.40       38.71      3.18 o 
   3  10  10       79.34       87.22      5.20 o 
   4  10  10       12.73        8.69      2.61 o 
   5  10  10        0.85        3.33      2.42 o 
   6  10  10       16.19        9.11      4.93 o 
  -5  11  10       75.98       90.63     19.76 o 
  -4  11  10       19.93       16.35      3.43 o 
  -3  11  10       12.49       12.68      2.11 o 
  -2  11  10        4.57        3.31      1.71 o 
  -1  11  10       58.54       57.46      3.76 o 
   0  11  10        8.84        5.99      1.89 o 
   1  11  10       58.97       55.92      4.10 o 
   2  11  10        4.19        4.47      2.83 o 
   3  11  10       12.20       14.27      2.65 o 
   4  11  10       19.85       17.06      3.12 o 
   5  11  10       75.44       85.03      6.53 o 
  -4  12  10        9.31        8.16      3.23 o 
  -3  12  10       22.81       22.65      3.81 o 
  -2  12  10       14.76       16.72      2.40 o 
  -1  12  10        5.80        2.07      1.64 o 
   0  12  10       19.93       18.73      2.54 o 
   1  12  10        5.79        9.31      2.30 o 
   2  12  10       14.68       13.35      2.70 o 
   3  12  10       22.68       25.18      5.63 o 
   4  12  10        9.38        7.05      2.65 o 
  -3  13  10       13.43        3.12      3.16 o 
  -2  13  10        6.75        9.98      3.04 o 
  -1  13  10        8.24        3.86      2.70 o 
   0  13  10       11.24       12.19      3.39 o 
   1  13  10        8.24       10.44      3.37 o 
   2  13  10        6.95       14.07      3.66 o 
   3  13  10       13.61       10.81      3.49 o 
   1   0  11     3860.65     3853.40     36.18 o 
   2   0  11      449.18      484.59      7.16 o 
   3   0  11      688.46      685.18     10.87 o 
   4   0  11      244.95      250.85      5.96 o 
   5   0  11       80.60       79.94      5.79 o 
   6   0  11       80.88       77.45      6.27 o 
   7   0  11       60.06       59.62      5.04 o 
   8   0  11        0.95       -1.21      3.39 o 
   9   0  11       56.84       60.24     10.45 o 
  -9   1  11        1.21        2.79      4.09 o 
  -8   1  11       22.70       22.93      4.87 o 
  -7   1  11       23.40       22.12      4.09 o 
  -6   1  11      187.65      178.35      8.16 o 
  -5   1  11       25.09       29.83      4.10 o 
  -4   1  11      381.66      378.77     13.24 o 
  -3   1  11      160.68      158.61      5.27 o 
  -2   1  11      359.23      382.84      5.08 o 
  -1   1  11      387.89      366.31      5.53 o 
   0   1  11     2982.98     3110.44     29.81 o 
   1   1  11      381.93      372.21      5.91 o 
   2   1  11      364.98      379.86      6.18 o 
   3   1  11      160.38      166.29      4.78 o 
   4   1  11      379.42      376.60      7.94 o 
   5   1  11       27.88       27.10      4.28 o 
   6   1  11      184.99      178.21      8.17 o 
   7   1  11       23.69       16.36      4.08 o 
   8   1  11       22.22       19.84      4.67 o 
   9   1  11        1.21        0.16      3.87 o 
  -9   2  11       10.31       12.36      4.80 o 
  -8   2  11        1.04        0.11      2.81 o 
  -7   2  11        9.84        9.66      3.12 o 
  -6   2  11       51.62       48.05      4.28 o 
  -5   2  11      113.21      120.18      8.19 o 
  -4   2  11       14.89       22.59      5.30 o 
  -3   2  11      196.80      196.74      3.52 o 
  -2   2  11       39.55       39.27      1.48 o 
  -1   2  11       70.36       68.05      2.17 o 
   0   2  11      770.15      727.43      8.23 o 
   1   2  11       80.17       77.91      2.95 o 
   2   2  11       43.00       42.25      2.19 o 
   3   2  11      200.26      203.92      4.56 o 
   4   2  11       13.33       16.65      2.30 o 
   5   2  11      112.23      115.17      4.39 o 
   6   2  11       51.04       49.18      5.47 o 
   7   2  11        9.46        9.92      3.74 o 
   8   2  11        1.10        7.52      3.72 o 
   9   2  11       10.26       11.09      4.64 o 
  -9   3  11       44.12       45.53      7.79 o 
  -8   3  11       28.47       28.50      4.14 o 
  -7   3  11       63.98       66.42      5.16 o 
  -6   3  11       59.69       62.30      4.66 o 
  -5   3  11      146.78      160.59      4.82 o 
  -4   3  11      103.12      115.55      4.74 o 
  -3   3  11      254.24      253.78      3.72 o 
  -2   3  11       47.04       48.34      1.69 o 
  -1   3  11      431.06      469.92      5.51 o 
   0   3  11     1219.13     1160.20     11.73 o 
   1   3  11      421.56      457.28      6.64 o 
   2   3  11       46.35       47.19      2.38 o 
   3   3  11      247.51      248.07      4.73 o 
   4   3  11      104.22      125.55      6.18 o 
   5   3  11      144.22      163.72      7.71 o 
   6   3  11       60.98       55.26      5.63 o 
   7   3  11       64.10       60.18      6.05 o 
   8   3  11       28.82       27.97      5.06 o 
   9   3  11       44.15       39.97      6.38 o 
  -9   4  11        3.67       -0.91      5.68 o 
  -8   4  11        1.01        2.59      3.05 o 
  -7   4  11       15.32       11.89      3.29 o 
  -6   4  11      156.51      159.91      8.54 o 
  -5   4  11       61.64       65.62      3.66 o 
  -4   4  11       45.97       42.46      2.95 o 
  -3   4  11      297.87      305.89      4.44 o 
  -2   4  11      174.51      163.82      2.96 o 
  -1   4  11      547.63      521.80      6.93 o 
   0   4  11      107.72      125.93      2.68 o 
   1   4  11      549.13      517.65      7.43 o 
   2   4  11      176.64      170.20      3.70 o 
   3   4  11      293.68      294.67      6.17 o 
   4   4  11       44.43       41.91      3.93 o 
   5   4  11       61.52       53.84      4.52 o 
   6   4  11      155.19      149.59      9.88 o 
   7   4  11       14.89       13.55      4.10 o 
   8   4  11        1.00        3.46      6.15 o 
   9   4  11        3.60        3.86      4.11 o 
  -8   5  11        2.80        4.99      3.78 o 
  -7   5  11       63.72       53.13      7.27 o 
  -6   5  11       39.29       48.62      5.53 o 
  -5   5  11        4.68        2.13      2.03 o 
  -4   5  11      109.22      103.80      4.87 o 
  -3   5  11       73.43       74.82      2.56 o 
  -2   5  11        6.81        5.12      1.13 o 
  -1   5  11      246.11      227.51      4.63 o 
   0   5  11       16.91       17.48      1.62 o 
   1   5  11      246.17      223.01      4.87 o 
   2   5  11        5.95        6.43      1.55 o 
   3   5  11       77.50       72.70      3.31 o 
   4   5  11      108.84      117.01      4.77 o 
   5   5  11        5.63        4.51      2.73 o 
   6   5  11       39.40       33.32      4.12 o 
   7   5  11       64.28       48.26      8.98 o 
   8   5  11        2.79        1.24      5.69 o 
  -8   6  11        5.44        2.65      3.96 o 
  -7   6  11       23.10       28.27      5.13 o 
  -6   6  11       26.46       28.14      4.67 o 
  -5   6  11       36.60       36.91      3.73 o 
  -4   6  11      127.06      120.01      5.19 o 
  -3   6  11       39.34       41.08      2.26 o 
  -2   6  11      214.49      201.57      5.22 o 
  -1   6  11       93.80       88.18      3.58 o 
   0   6  11      128.86      127.42      4.12 o 
   1   6  11      100.71       93.11      4.54 o 
   2   6  11      221.59      214.79      7.05 o 
   3   6  11       41.13       40.91      2.60 o 
   4   6  11      131.46      129.80      5.18 o 
   5   6  11       35.89       37.18      3.51 o 
   6   6  11       26.76       22.30      3.62 o 
   7   6  11       23.18       31.67      7.92 o 
   8   6  11        5.45       14.04      6.62 o 
  -8   7  11        1.95        4.33      5.82 o 
  -7   7  11       19.14       13.30      6.58 o 
  -6   7  11        2.67        7.40      5.60 o 
  -5   7  11       82.07       92.39      6.76 o 
  -4   7  11       24.61       27.86      4.42 o 
  -3   7  11       14.34       14.70      1.90 o 
  -2   7  11      115.44      112.62      3.73 o 
  -1   7  11      112.44      110.20      3.72 o 
   0   7  11       87.47       84.60      3.42 o 
   1   7  11      109.89      109.66      3.60 o 
   2   7  11      115.76      115.30      4.08 o 
   3   7  11       14.45       16.40      2.04 o 
   4   7  11       25.12       28.67      3.73 o 
   5   7  11       82.96       89.61      5.16 o 
   6   7  11        2.71        3.55      2.34 o 
   7   7  11       19.41        7.89      5.17 o 
   8   7  11        2.03        3.13      3.77 o 
  -7   8  11        3.82       -0.20      5.30 o 
  -6   8  11        1.37       -3.47      4.66 o 
  -5   8  11       41.64       39.62      5.23 o 
  -4   8  11       29.78       30.36      3.56 o 
  -3   8  11       94.36       82.30      3.51 o 
  -2   8  11        5.24        1.79      1.45 o 
  -1   8  11       18.54       15.61      2.03 o 
   0   8  11      168.70      159.49      4.59 o 
   1   8  11       18.57       19.22      2.23 o 
   2   8  11        4.88        4.80      1.71 o 
   3   8  11       92.50       87.70      4.61 o 
   4   8  11       28.45       31.80      2.99 o 
   5   8  11       41.72       33.18      4.58 o 
   6   8  11        1.32        3.41      2.35 o 
   7   8  11        3.98        0.99      4.37 o 
  -7   9  11        0.31       -0.36      5.74 o 
  -6   9  11       16.85       13.57      6.84 o 
  -5   9  11       31.20       28.46      4.74 o 
  -4   9  11       48.43       59.52      5.42 o 
  -3   9  11      123.10      104.34      3.98 o 
  -2   9  11       10.18       12.55      2.15 o 
  -1   9  11        1.60        1.38      1.41 o 
   0   9  11       10.52        9.28      1.86 o 
   1   9  11        1.77        0.79      1.49 o 
   2   9  11        9.62        8.39      2.05 o 
   3   9  11      123.51      111.81      5.03 o 
   4   9  11       48.12       55.91      4.33 o 
   5   9  11       30.64       24.70      3.37 o 
   6   9  11       16.49       10.98      3.44 o 
   7   9  11        0.28        4.33      3.28 o 
  -6  10  11        3.24        3.87      3.11 o 
  -5  10  11        0.72        0.01      4.23 o 
  -4  10  11       18.49       19.67      3.50 o 
  -3  10  11        6.17        6.96      1.84 o 
  -2  10  11       68.65       70.26      3.90 o 
  -1  10  11      107.23      114.94      5.25 o 
   0  10  11       16.23       13.89      2.20 o 
   1  10  11      107.15      115.21      4.51 o 
   2  10  11       70.05       69.85      4.55 o 
   3  10  11        6.00        3.78      2.17 o 
   4  10  11       18.44       17.39      3.85 o 
   5  10  11        0.68        1.33      2.64 o 
   6  10  11        3.34        2.35      2.96 o 
  -5  11  11       23.94       36.58      5.90 o 
  -4  11  11        5.01        6.51      3.66 o 
  -3  11  11        7.29        7.45      1.86 o 
  -2  11  11       31.91       34.89      3.04 o 
  -1  11  11        1.84        3.19      1.58 o 
   0  11  11        2.37        0.45      1.62 o 
   1  11  11        1.80        1.22      1.81 o 
   2  11  11       32.50       29.45      3.51 o 
   3  11  11        7.77       11.03      2.54 o 
   4  11  11        5.11        8.77      2.55 o 
   5  11  11       24.44       29.76      3.84 o 
  -4  12  11        0.85        6.06      4.66 o 
  -3  12  11        1.27        2.10      1.91 o 
  -2  12  11        4.91        2.69      1.93 o 
  -1  12  11        0.52        1.45      1.70 o 
   0  12  11        2.02        4.91      1.91 o 
   1  12  11        0.46        0.67      2.77 o 
   2  12  11        5.19        7.49      2.42 o 
   3  12  11        1.32        4.02      2.29 o 
   4  12  11        0.82        1.05      3.27 o 
  -2  13  11       24.65       21.60      4.58 o 
  -1  13  11       31.55       33.04      3.97 o 
   0  13  11        0.12       -2.19      2.34 o 
   1  13  11       31.28       31.65      5.65 o 
   2  13  11       25.00       30.13      5.90 o 
   0   0  12      349.24      349.66     16.07 o 
   1   0  12      582.90      546.96      7.83 o 
   2   0  12      354.00      321.91      5.74 o 
   3   0  12       34.13       32.53      2.72 o 
   4   0  12        4.04        5.33      1.96 o 
   5   0  12      397.08      398.64     16.91 o 
   6   0  12       16.62       19.00      4.22 o 
   7   0  12       35.81       34.32      5.87 o 
   8   0  12       22.05       27.52      5.14 o 
   9   0  12        0.08       -3.74      3.74 o 
  -9   1  12       13.62       14.13      5.09 o 
  -8   1  12       26.20       29.61      4.19 o 
  -7   1  12       20.76       29.65      3.93 o 
  -6   1  12       11.03       14.47      3.93 o 
  -5   1  12      184.00      195.43      8.05 o 
  -4   1  12       87.42       81.26      4.20 o 
  -3   1  12      547.90      550.29      8.28 o 
  -2   1  12      228.21      240.48      3.96 o 
  -1   1  12      925.37      950.78     10.44 o 
   0   1  12      701.14      823.58     10.31 o 
   1   1  12      905.33      926.39     11.38 o 
   2   1  12      225.07      237.35      6.03 o 
   3   1  12      540.68      546.83      9.58 o 
   4   1  12       85.69       89.24      6.24 o 
   5   1  12      186.71      193.33      8.29 o 
   6   1  12       10.66       14.71      3.84 o 
   7   1  12       20.29       26.97      7.66 o 
   8   1  12       26.19       29.91      5.34 o 
   9   1  12       13.89       11.39      5.15 o 
  -9   2  12        7.32        6.90      4.44 o 
  -8   2  12        0.99        2.52      2.90 o 
  -7   2  12       39.24       40.23      6.36 o 
  -6   2  12       62.55       55.46      4.64 o 
  -5   2  12      339.38      333.80     10.36 o 
  -4   2  12       60.95       61.65      3.95 o 
  -3   2  12      298.93      275.22      5.61 o 
  -2   2  12      527.53      539.86      7.32 o 
  -1   2  12      581.71      582.15      7.20 o 
   0   2  12      299.54      322.58      4.63 o 
   1   2  12      587.32      586.93      6.85 o 
   2   2  12      532.34      533.43      7.48 o 
   3   2  12      299.48      278.17      5.63 o 
   4   2  12       61.49       66.72      3.91 o 
   5   2  12      336.91      329.73     12.67 o 
   6   2  12       62.22       66.99      6.19 o 
   7   2  12       39.14       31.06      4.95 o 
   8   2  12        1.04        2.37      4.17 o 
   9   2  12        7.29       13.01      4.77 o 
  -9   3  12        4.51       -0.45      4.04 o 
  -8   3  12        8.92       11.54      3.54 o 
  -7   3  12       14.30        9.70      3.17 o 
  -6   3  12       17.39       13.62      3.16 o 
  -5   3  12       20.63       21.60      4.53 o 
  -4   3  12       58.35       62.71      7.05 o 
  -3   3  12       23.59       25.71      2.16 o 
  -2   3  12        0.96        2.15      0.76 o 
  -1   3  12      373.85      355.39      4.75 o 
   0   3  12       28.97       25.33      2.31 o 
   1   3  12      363.26      345.00      4.98 o 
   2   3  12        1.23        3.12      1.21 o 
   3   3  12       24.97       26.11      2.00 o 
   4   3  12       58.10       54.20      3.57 o 
   5   3  12       20.25       18.78      3.82 o 
   6   3  12       17.55       15.10      5.08 o 
   7   3  12       13.67       16.07      4.27 o 
   8   3  12        8.96        7.53      3.99 o 
   9   3  12        4.55        2.47      3.64 o 
  -8   4  12       23.17       15.67      6.82 o 
  -7   4  12       10.29        7.86      3.07 o 
  -6   4  12      233.17      232.70      7.55 o 
  -5   4  12      210.02      221.81      5.79 o 
  -4   4  12      195.19      188.34      5.05 o 
  -3   4  12      122.08      118.28      3.23 o 
  -2   4  12       69.34       67.92      2.06 o 
  -1   4  12      113.46      105.86      2.75 o 
   0   4  12      241.88      225.30      3.54 o 
   1   4  12      109.31      107.85      3.45 o 
   2   4  12       71.73       63.33      3.03 o 
   3   4  12      128.15      121.77      4.11 o 
   4   4  12      196.68      185.60      6.65 o 
   5   4  12      217.06      221.29      7.60 o 
   6   4  12      233.11      232.69      9.78 o 
   7   4  12       10.48        5.72      3.73 o 
   8   4  12       22.98       21.00      7.82 o 
  -8   5  12        4.32        2.85      3.90 o 
  -7   5  12       23.43       30.21      5.00 o 
  -6   5  12       27.71       32.45      4.95 o 
  -5   5  12       33.35       34.38      4.48 o 
  -4   5  12       92.07       83.79      4.68 o 
  -3   5  12      121.20      130.66      3.23 o 
  -2   5  12      104.79      100.74      3.48 o 
  -1   5  12      253.52      245.71      4.96 o 
   0   5  12      187.94      185.69      4.42 o 
   1   5  12      260.99      248.13      4.83 o 
   2   5  12      103.29       96.82      5.14 o 
   3   5  12      124.22      128.22      4.03 o 
   4   5  12       90.21       85.05      4.99 o 
   5   5  12       34.68       35.65      4.31 o 
   6   5  12       27.01       27.67      4.68 o 
   7   5  12       24.36       20.69      7.20 o 
   8   5  12        4.24        2.50      5.82 o 
  -8   6  12       16.30       15.29      8.06 o 
  -7   6  12       16.13        9.19      4.61 o 
  -6   6  12       17.62       17.25      4.99 o 
  -5   6  12      113.56      118.79      5.54 o 
  -4   6  12       56.20       62.92      3.74 o 
  -3   6  12       11.44       10.38      1.57 o 
  -2   6  12       26.38       26.11      2.17 o 
  -1   6  12       35.29       40.57      3.66 o 
   0   6  12      171.75      175.82      4.87 o 
   1   6  12       37.08       38.15      2.49 o 
   2   6  12       26.02       28.11      2.63 o 
   3   6  12       12.68       12.21      1.79 o 
   4   6  12       55.10       53.77      3.93 o 
   5   6  12      109.72      104.99      5.09 o 
   6   6  12       17.83       21.21      4.77 o 
   7   6  12       15.93       12.24      6.31 o 
   8   6  12       16.44       16.00      7.06 o 
  -8   7  12        5.45        0.81      6.02 o 
  -7   7  12        8.32       10.42      6.62 o 
  -6   7  12       11.75       12.70      5.72 o 
  -5   7  12       65.06       62.75      6.24 o 
  -4   7  12       84.56       76.55      5.52 o 
  -3   7  12       69.62       66.18      3.18 o 
  -2   7  12       28.28       26.49      2.28 o 
  -1   7  12      165.77      156.50      4.80 o 
   0   7  12      202.63      209.21      5.15 o 
   1   7  12      168.82      167.63      4.73 o 
   2   7  12       27.78       25.97      2.28 o 
   3   7  12       68.97       67.43      3.37 o 
   4   7  12       84.79       84.09      4.35 o 
   5   7  12       63.96       61.34      4.05 o 
   6   7  12       12.10        9.52      2.67 o 
   7   7  12        8.05       10.06      3.79 o 
   8   7  12        5.54        8.90      3.92 o 
  -7   8  12       13.53       10.84      7.12 o 
  -6   8  12        1.83        0.47      5.08 o 
  -5   8  12       13.10       12.00      3.65 o 
  -4   8  12        5.17        3.88      2.05 o 
  -3   8  12      125.58      126.27      5.21 o 
  -2   8  12       30.00       25.93      2.40 o 
  -1   8  12      121.99      118.78      4.10 o 
   0   8  12       23.71       22.05      2.35 o 
   1   8  12      124.90      121.18      4.24 o 
   2   8  12       31.00       36.11      3.22 o 
   3   8  12      125.89      128.44      5.24 o 
   4   8  12        5.01        5.54      2.11 o 
   5   8  12       12.85       14.27      2.57 o 
   6   8  12        1.86        1.79      2.39 o 
   7   8  12       13.64       12.61      3.67 o 
  -6   9  12       30.81       28.14      8.23 o 
  -5   9  12       28.50       27.21      8.04 o 
  -4   9  12       55.60       62.93      5.00 o 
  -3   9  12       58.58       67.23      3.74 o 
  -2   9  12      156.42      144.35      7.54 o 
  -1   9  12       56.51       59.72      3.58 o 
   0   9  12       20.26       20.41      2.32 o 
   1   9  12       59.42       55.02      3.50 o 
   2   9  12      158.01      158.94      7.49 o 
   3   9  12       59.75       62.26      4.85 o 
   4   9  12       56.16       61.30      4.58 o 
   5   9  12       27.93       24.70      3.91 o 
   6   9  12       31.04       27.26      3.78 o 
  -6  10  12       11.27       13.18      7.20 o 
  -5  10  12       19.41       30.97     13.55 o 
  -4  10  12        5.34        6.51      3.54 o 
  -3  10  12       30.28       32.11      2.88 o 
  -2  10  12        7.01        5.88      1.80 o 
  -1  10  12        7.10        7.44      1.82 o 
   0  10  12        5.80        6.23      1.80 o 
   1  10  12        6.76        4.81      2.56 o 
   2  10  12        7.00        4.58      2.46 o 
   3  10  12       29.49       34.83      3.65 o 
   4  10  12        5.48        7.65      2.56 o 
   5  10  12       18.79       16.04      3.13 o 
   6  10  12       11.35       14.11      3.96 o 
  -5  11  12        6.82       13.17      4.81 o 
  -4  11  12       26.93       23.27      4.94 o 
  -3  11  12       27.90       25.54      4.05 o 
  -2  11  12       18.83       19.08      2.49 o 
  -1  11  12       16.62       20.25      2.52 o 
   0  11  12        6.72        8.84      2.26 o 
   1  11  12       17.41       17.14      2.47 o 
   2  11  12       19.03       22.38      2.80 o 
   3  11  12       28.00       25.02      3.40 o 
   4  11  12       26.78       29.09      3.76 o 
   5  11  12        6.87        4.03      2.69 o 
  -4  12  12        3.24        8.22      4.95 o 
  -3  12  12        2.82        3.72      4.03 o 
  -2  12  12        3.01        4.08      2.00 o 
  -1  12  12        3.25        0.28      1.57 o 
   0  12  12        0.00        2.73      1.79 o 
   1  12  12        3.41        3.30      2.00 o 
   2  12  12        2.89        5.76      2.35 o 
   3  12  12        2.95        5.31      2.39 o 
   4  12  12        3.13        8.62      2.87 o 
  -2  13  12        0.37       -1.89      2.52 o 
  -1  13  12        5.43        9.53      2.82 o 
   0  13  12        2.85        4.82      2.75 o 
   1  13  12        5.18        7.69      2.45 o 
   2  13  12        0.38        4.09      2.19 o 
   1   0  13       44.70       46.93      2.41 o 
   2   0  13      713.51      699.03      9.66 o 
   3   0  13       11.31        8.63      2.00 o 
   4   0  13      144.42      144.23      5.01 o 
   5   0  13        3.09        6.85      3.06 o 
   6   0  13      149.16      157.57      8.21 o 
   7   0  13        1.21        3.47      2.83 o 
   8   0  13       17.34       12.65      8.13 o 
   9   0  13        1.92        6.91      4.30 o 
  -9   1  13        5.81        5.46      4.49 o 
  -8   1  13        5.16        3.66      3.22 o 
  -7   1  13       34.94       37.61      4.41 o 
  -6   1  13        0.85        4.95      3.31 o 
  -5   1  13       66.40       75.01      6.12 o 
  -4   1  13      153.21      152.26      7.25 o 
  -3   1  13       27.12       24.44      2.19 o 
  -2   1  13      224.30      211.49      4.22 o 
  -1   1  13      191.05      196.83      4.62 o 
   0   1  13     2094.83     1918.49     20.22 o 
   1   1  13      187.98      197.73      6.05 o 
   2   1  13      213.72      192.84      4.57 o 
   3   1  13       28.42       21.72      2.52 o 
   4   1  13      153.33      161.36      9.12 o 
   5   1  13       67.53       74.59      6.13 o 
   6   1  13        0.60        2.64      3.16 o 
   7   1  13       34.84       33.80      5.12 o 
   8   1  13        5.09        3.75      3.73 o 
   9   1  13        5.89        3.85      8.61 o 
  -9   2  13       31.90       25.42      5.64 o 
  -8   2  13       12.01       15.61      3.74 o 
  -7   2  13      112.06      112.46      6.35 o 
  -6   2  13      120.39      119.64      5.80 o 
  -5   2  13       28.34       33.19      4.61 o 
  -4   2  13      197.05      214.61      6.22 o 
  -3   2  13      128.47      127.70      5.57 o 
  -2   2  13      420.55      412.95      5.15 o 
  -1   2  13      142.21      141.29      3.30 o 
   0   2  13      692.27      642.53      7.40 o 
   1   2  13      146.50      149.64      3.25 o 
   2   2  13      419.68      399.17      7.14 o 
   3   2  13      128.61      131.44      4.67 o 
   4   2  13      191.49      186.27     12.95 o 
   5   2  13       28.95       29.96      4.55 o 
   6   2  13      118.60      109.50      7.49 o 
   7   2  13      113.14      120.07      7.74 o 
   8   2  13       12.04        5.49      4.16 o 
   9   2  13       31.97       28.84      5.72 o 
  -9   3  13        6.41       -0.21      5.56 o 
  -8   3  13       18.08       28.80      4.41 o 
  -7   3  13       30.99       31.32      4.00 o 
  -6   3  13       65.27       72.63      5.22 o 
  -5   3  13       86.50       86.46      4.99 o 
  -4   3  13      190.30      196.23      6.02 o 
  -3   3  13      161.74      154.73      4.52 o 
  -2   3  13        0.01        0.06      0.73 o 
  -1   3  13      539.17      527.11      6.33 o 
   0   3  13       60.42       64.93      2.32 o 
   1   3  13      544.71      532.93      6.66 o 
   2   3  13        0.12       -0.41      1.13 o 
   3   3  13      166.15      154.36      5.28 o 
   4   3  13      190.00      182.09      7.92 o 
   5   3  13       87.82       95.91      6.92 o 
   6   3  13       67.08       61.43      6.23 o 
   7   3  13       31.13       30.86      5.09 o 
   8   3  13       18.77        6.68      6.43 o 
   9   3  13        6.30        8.39      4.59 o 
  -8   4  13        8.19       10.84      4.18 o 
  -7   4  13        4.81        7.09      3.71 o 
  -6   4  13       21.12       29.64      5.15 o 
  -5   4  13       19.17       11.91      2.80 o 
  -4   4  13      113.29      121.24      4.23 o 
  -3   4  13      198.36      198.09      4.89 o 
  -2   4  13      144.03      152.36      3.02 o 
  -1   4  13      363.06      357.54      4.72 o 
   0   4  13        3.94        3.96      0.85 o 
   1   4  13      356.52      338.06      6.85 o 
   2   4  13      144.51      150.86      4.69 o 
   3   4  13      197.79      202.45      6.03 o 
   4   4  13      119.02      127.49      5.79 o 
   5   4  13       19.60       22.40      4.32 o 
   6   4  13       20.71       18.02      4.23 o 
   7   4  13        4.70        5.94      4.18 o 
   8   4  13        8.20        5.13      6.23 o 
  -8   5  13        4.97        7.57      6.05 o 
  -7   5  13       19.48       17.03      4.49 o 
  -6   5  13        0.98        2.00      3.20 o 
  -5   5  13       13.81       13.51      2.77 o 
  -4   5  13      113.35      106.48      6.17 o 
  -3   5  13       54.42       52.85      2.79 o 
  -2   5  13      169.09      165.93      4.14 o 
  -1   5  13       58.53       53.48      2.87 o 
   0   5  13       89.85       86.65      3.38 o 
   1   5  13       60.88       58.72      3.18 o 
   2   5  13      176.93      170.94      5.10 o 
   3   5  13       52.45       54.93      3.45 o 
   4   5  13      113.27      114.65      7.24 o 
   5   5  13       14.03        9.84      2.75 o 
   6   5  13        0.82       -0.59      4.24 o 
   7   5  13       19.79       20.47      7.55 o 
   8   5  13        4.82        9.66      6.41 o 
  -8   6  13       15.65       14.03      4.67 o 
  -7   6  13        8.96       10.55      4.20 o 
  -6   6  13       17.73       17.71      6.73 o 
  -5   6  13        8.19        8.60      2.64 o 
  -4   6  13      179.75      186.87      6.65 o 
  -3   6  13       89.32       85.07      3.86 o 
  -2   6  13      290.85      276.45      5.58 o 
  -1   6  13      623.73      576.75     11.98 o 
   0   6  13       81.78       84.26      3.45 o 
   1   6  13      624.83      607.91      8.40 o 
   2   6  13      292.81      285.94      5.61 o 
   3   6  13       90.71       83.38      3.73 o 
   4   6  13      182.95      194.03      6.24 o 
   5   6  13        8.27        7.40      2.95 o 
   6   6  13       18.35       20.33      3.73 o 
   7   6  13        9.16       10.47      6.42 o 
   8   6  13       15.64        8.51      6.46 o 
  -7   7  13        2.89        1.07      5.17 o 
  -6   7  13        0.37        2.52      4.94 o 
  -5   7  13       97.85      118.48      7.84 o 
  -4   7  13       20.75       19.49      3.05 o 
  -3   7  13       25.32       32.53      2.93 o 
  -2   7  13      238.73      244.23      5.49 o 
  -1   7  13      249.75      273.00      6.39 o 
   0   7  13       97.22       98.37      3.68 o 
   1   7  13      246.97      259.65      5.95 o 
   2   7  13      235.13      246.80      5.48 o 
   3   7  13       24.32       29.65      2.78 o 
   4   7  13       20.66       21.64      2.67 o 
   5   7  13       98.58       98.36      4.80 o 
   6   7  13        0.46        1.65      2.23 o 
   7   7  13        2.89        0.35      3.55 o 
  -7   8  13       18.20       19.12      7.62 o 
  -6   8  13        0.35        1.58      5.78 o 
  -5   8  13        6.49       16.03      4.10 o 
  -4   8  13       95.15       92.14      5.33 o 
  -3   8  13        2.17        2.54      1.67 o 
  -2   8  13       84.75       80.99      3.47 o 
  -1   8  13       34.67       35.14      2.81 o 
   0   8  13      176.29      169.68      4.97 o 
   1   8  13       33.32       36.31      2.89 o 
   2   8  13       81.89       71.59      4.60 o 
   3   8  13        1.99        0.65      2.01 o 
   4   8  13       92.68       92.54      6.36 o 
   5   8  13        6.82        6.59      2.43 o 
   6   8  13        0.28        1.88      2.46 o 
   7   8  13       18.07       17.94      4.17 o 
  -6   9  13       40.75       43.89      9.36 o 
  -5   9  13        5.38        7.22      3.71 o 
  -4   9  13       13.36        9.77      2.66 o 
  -3   9  13        4.05        4.26      2.37 o 
  -2   9  13       13.24       11.94      2.65 o 
  -1   9  13        6.89        8.32      2.92 o 
   0   9  13        4.81        4.98      1.76 o 
   1   9  13        7.45       11.50      2.08 o 
   2   9  13       14.03       13.32      2.35 o 
   3   9  13        3.81        1.23      1.97 o 
   4   9  13       13.33        7.81      2.61 o 
   5   9  13        5.52        4.71      2.67 o 
   6   9  13       40.21       46.08      4.46 o 
  -5  10  13        6.06       11.90      5.07 o 
  -4  10  13        9.13       10.29      2.88 o 
  -3  10  13       15.16       17.14      2.65 o 
  -2  10  13       13.57       11.79      2.33 o 
  -1  10  13       67.10       61.21      3.80 o 
   0  10  13        0.59        0.46      1.43 o 
   1  10  13       66.02       65.97      4.03 o 
   2  10  13       14.36        9.43      2.00 o 
   3  10  13       15.46       12.72      2.74 o 
   4  10  13        8.87        7.35      2.62 o 
   5  10  13        6.25        8.37      2.81 o 
  -5  11  13        5.01        9.55      4.41 o 
  -4  11  13        1.66        4.71      3.60 o 
  -3  11  13       22.10       23.52      3.02 o 
  -2  11  13       42.32       47.09      3.54 o 
  -1  11  13       10.80        9.99      2.21 o 
   0  11  13       36.98       38.54      3.28 o 
   1  11  13       10.69       12.63      2.39 o 
   2  11  13       42.29       41.82      4.59 o 
   3  11  13       21.91       23.58      3.38 o 
   4  11  13        1.69       -1.97      1.97 o 
   5  11  13        4.92       11.37      3.04 o 
  -3  12  13        5.92       16.32      2.69 o 
  -2  12  13       11.44       14.86      2.59 o 
  -1  12  13        0.51        3.23      1.71 o 
   0  12  13        3.66        6.30      2.17 o 
   1  12  13        0.47        4.15      1.97 o 
   2  12  13       11.24       18.25      3.03 o 
   3  12  13        5.77        2.59      2.35 o 
  -1  13  13       18.09       21.76      2.93 o 
   0  13  13       21.68       30.89      3.25 o 
   1  13  13       18.05       24.57      5.82 o 
   0   0  14      904.34      894.14     16.22 o 
   1   0  14      289.18      272.62      5.46 o 
   2   0  14       50.29       53.93      2.70 o 
   3   0  14       32.72       32.83      3.23 o 
   4   0  14       78.94       76.65      4.13 o 
   5   0  14       16.36       24.67      4.34 o 
   6   0  14       81.63       93.15      6.96 o 
   7   0  14       30.16       24.80      4.76 o 
   8   0  14       44.82       44.87      5.01 o 
   9   0  14        4.67        2.41      4.08 o 
  -9   1  14       13.54       11.42      4.81 o 
  -8   1  14        5.20       -0.26      3.10 o 
  -7   1  14       12.15       14.03      3.35 o 
  -6   1  14        8.19        8.80      3.60 o 
  -5   1  14      116.83      107.92      6.64 o 
  -4   1  14       68.38       70.35      4.30 o 
  -3   1  14       15.14       14.49      2.00 o 
  -2   1  14      113.18      114.51      4.65 o 
  -1   1  14      206.57      197.66      4.64 o 
   0   1  14       82.94       82.58      3.27 o 
   1   1  14      209.47      193.22      4.61 o 
   2   1  14      121.90      109.55      3.68 o 
   3   1  14       15.51       17.26      2.52 o 
   4   1  14       72.47       80.34      5.88 o 
   5   1  14      116.76      106.29      6.72 o 
   6   1  14        8.68        8.91      3.75 o 
   7   1  14       12.58       20.76      4.60 o 
   8   1  14        5.22        4.38      3.65 o 
   9   1  14       13.76       21.12      5.43 o 
  -8   2  14       19.19       21.06      4.09 o 
  -7   2  14       51.01       56.73      5.00 o 
  -6   2  14       48.57       45.85      5.01 o 
  -5   2  14      354.50      377.11     17.16 o 
  -4   2  14       53.01       55.97      3.99 o 
  -3   2  14      540.56      521.73      8.51 o 
  -2   2  14      125.74      116.74      3.77 o 
  -1   2  14      775.14      732.49     10.08 o 
   0   2  14       67.65       68.02      2.63 o 
   1   2  14      774.55      729.35     14.23 o 
   2   2  14      120.41      118.67      6.78 o 
   3   2  14      545.20      520.56     10.44 o 
   4   2  14       52.91       49.92      5.15 o 
   5   2  14      359.09      381.07     11.86 o 
   6   2  14       47.70       46.47      5.56 o 
   7   2  14       51.80       46.03      6.04 o 
   8   2  14       18.61       23.25      7.65 o 
  -8   3  14        4.56        1.96      3.09 o 
  -7   3  14       58.02       67.88      5.42 o 
  -6   3  14       17.00       24.11      3.92 o 
  -5   3  14       57.04       63.90     11.09 o 
  -4   3  14      126.66      124.16      5.02 o 
  -3   3  14       24.55       26.97      2.62 o 
  -2   3  14       49.31       45.88      2.36 o 
  -1   3  14      637.60      621.64      6.81 o 
   0   3  14       46.82       53.49      2.46 o 
   1   3  14      626.68      615.68      8.14 o 
   2   3  14       46.10       38.55      2.89 o 
   3   3  14       23.51       26.61      2.87 o 
   4   3  14      125.89      122.00      6.83 o 
   5   3  14       57.30       60.40      5.89 o 
   6   3  14       17.71       16.52      4.27 o 
   7   3  14       57.62       70.37      8.76 o 
   8   3  14        4.66        4.89      5.93 o 
  -8   4  14        8.97        6.79      4.08 o 
  -7   4  14       25.31       17.54      4.59 o 
  -6   4  14       25.86       28.48      4.71 o 
  -5   4  14        4.23        8.67      3.23 o 
  -4   4  14       50.25       50.03      5.19 o 
  -3   4  14       14.31       13.90      2.41 o 
  -2   4  14      834.15      794.84      8.60 o 
  -1   4  14      288.01      270.35      4.57 o 
   0   4  14     1369.12     1282.90     20.27 o 
   1   4  14      292.36      293.29      7.96 o 
   2   4  14      832.01      790.03     13.33 o 
   3   4  14       14.27       11.96      2.46 o 
   4   4  14       51.00       49.92      4.44 o 
   5   4  14        3.87       11.09      3.65 o 
   6   4  14       27.02       27.37      4.80 o 
   7   4  14       24.77       22.73      5.05 o 
   8   4  14        9.09        9.75      6.81 o 
  -8   5  14        8.11        4.70      4.08 o 
  -7   5  14        2.52        3.14      3.52 o 
  -6   5  14        8.13        8.13      3.51 o 
  -5   5  14       74.71       81.55      5.02 o 
  -4   5  14       14.85       14.43      2.29 o 
  -3   5  14      133.41      133.32      4.47 o 
  -2   5  14       33.23       39.34      2.73 o 
  -1   5  14      180.37      160.05      4.28 o 
   0   5  14       38.94       47.09      2.88 o 
   1   5  14      174.41      168.38      4.64 o 
   2   5  14       34.71       44.24      3.23 o 
   3   5  14      130.40      124.00      5.87 o 
   4   5  14       16.90       16.39      3.10 o 
   5   5  14       74.88       81.53      5.72 o 
   6   5  14        8.52        4.52      3.49 o 
   7   5  14        2.40        3.79      3.89 o 
   8   5  14        8.18        8.22      6.42 o 
  -8   6  14        2.24        8.94      6.58 o 
  -7   6  14       16.82        9.88      6.85 o 
  -6   6  14        0.63        0.12      5.07 o 
  -5   6  14        1.16        2.36      5.40 o 
  -4   6  14       18.40       17.43      2.92 o 
  -3   6  14       51.74       51.69      4.27 o 
  -2   6  14        7.89       13.10      2.05 o 
  -1   6  14      405.85      401.18      7.07 o 
   0   6  14        9.68       14.06      2.01 o 
   1   6  14      402.42      381.50      7.15 o 
   2   6  14        8.16       14.96      2.07 o 
   3   6  14       50.37       60.72      5.77 o 
   4   6  14       18.03       16.03      3.25 o 
   5   6  14        1.23        2.02      3.12 o 
   6   6  14        0.70        1.79      2.79 o 
   7   6  14       16.76       16.48      6.96 o 
  -7   7  14        2.35        1.19      5.73 o 
  -6   7  14       10.82       13.87      6.84 o 
  -5   7  14       46.71       54.24      6.11 o 
  -4   7  14       20.47       20.10      3.32 o 
  -3   7  14       92.66       91.57      5.50 o 
  -2   7  14       11.57       10.39      1.85 o 
  -1   7  14       46.24       48.51      3.34 o 
   0   7  14      108.24      102.91      4.61 o 
   1   7  14       48.54       49.49      3.22 o 
   2   7  14       10.25        6.57      2.25 o 
   3   7  14       94.54       87.93      4.33 o 
   4   7  14       19.46       17.83      3.14 o 
   5   7  14       46.80       49.34      4.53 o 
   6   7  14       10.47       13.36      2.92 o 
   7   7  14        2.26        0.58      5.21 o 
  -7   8  14        6.86        2.30      6.12 o 
  -6   8  14       42.58       58.78     10.76 o 
  -5   8  14        5.94        5.05      3.39 o 
  -4   8  14       17.78       19.19      3.20 o 
  -3   8  14      103.71      104.10      5.63 o 
  -2   8  14      119.10      117.38      4.14 o 
  -1   8  14        0.74       -0.86      1.32 o 
   0   8  14      136.68      129.00      4.46 o 
   1   8  14        0.81       -0.48      1.57 o 
   2   8  14      117.66      116.65      4.61 o 
   3   8  14      103.57      108.51      5.24 o 
   4   8  14       17.63       22.06      3.15 o 
   5   8  14        6.20        4.89      2.52 o 
   6   8  14       42.95       38.48      4.18 o 
   7   8  14        6.97        7.90      3.50 o 
  -6   9  14        7.38        9.53      7.13 o 
  -5   9  14        7.18       17.87      4.38 o 
  -4   9  14        4.86        6.17      2.47 o 
  -3   9  14      104.92      115.99     10.61 o 
  -2   9  14       24.00       25.45      2.59 o 
  -1   9  14       86.65       87.73      3.98 o 
   0   9  14       39.66       36.95      3.03 o 
   1   9  14       84.91       88.03      4.22 o 
   2   9  14       23.01       29.33      2.91 o 
   3   9  14      103.51      106.93      5.38 o 
   4   9  14        5.24        4.74      2.36 o 
   5   9  14        7.28        5.71      2.70 o 
   6   9  14        7.17        4.11      2.69 o 
  -5  10  14        5.51       21.80     14.09 o 
  -4  10  14       23.39       22.85      4.69 o 
  -3  10  14       28.32       27.24      3.74 o 
  -2  10  14        8.43        8.45      1.68 o 
  -1  10  14        3.03        1.72      2.34 o 
   0  10  14       50.78       57.94      3.77 o 
   1  10  14        2.91        4.57      1.86 o 
   2  10  14        8.96       10.54      2.49 o 
   3  10  14       28.06       30.74      4.34 o 
   4  10  14       23.19       26.40      3.67 o 
   5  10  14        5.32        7.30      3.56 o 
  -4  11  14       12.53       11.65      4.73 o 
  -3  11  14        1.21       -2.58      2.58 o 
  -2  11  14        3.01        2.83      1.53 o 
  -1  11  14       12.46        8.14      2.58 o 
   0  11  14        0.47        3.89      2.38 o 
   1  11  14       12.74       11.01      2.34 o 
   2  11  14        2.78        3.50      2.22 o 
   3  11  14        1.11        5.26      2.40 o 
   4  11  14       12.98       16.10      3.27 o 
  -3  12  14       13.73       14.11      3.22 o 
  -2  12  14       22.06       24.74      3.15 o 
  -1  12  14        7.38        7.95      3.54 o 
   0  12  14        0.17        1.62      1.91 o 
   1  12  14        7.42        7.07      2.58 o 
   2  12  14       21.59       20.81      4.17 o 
   3  12  14       13.95       16.13      3.34 o 
   1   0  15     2074.32     1954.12     36.99 o 
   2   0  15      123.09      118.63      3.92 o 
   3   0  15        0.80       -0.84      1.86 o 
   4   0  15       11.33        7.13      4.53 o 
   5   0  15      724.67      718.90     16.96 o 
   6   0  15       12.29       12.37      4.04 o 
   7   0  15       77.59       81.41      7.43 o 
   8   0  15        1.37       -2.62      2.62 o 
  -8   1  15        1.87        4.59      3.22 o 
  -7   1  15       14.05       21.82      4.37 o 
  -6   1  15       98.53      118.51      7.96 o 
  -5   1  15       32.10       33.99      4.75 o 
  -4   1  15       21.06       25.92      3.06 o 
  -3   1  15      770.62      747.37     13.24 o 
  -2   1  15      262.39      267.05      5.77 o 
  -1   1  15      187.65      173.27      5.88 o 
   0   1  15      884.81      804.04     10.91 o 
   1   1  15      184.69      175.82      4.53 o 
   2   1  15      261.14      270.52      5.82 o 
   3   1  15      765.33      731.78     12.58 o 
   4   1  15       20.94       17.03      3.79 o 
   5   1  15       31.63       29.58      4.64 o 
   6   1  15       98.78      110.64      7.48 o 
   7   1  15       14.04       16.10      4.30 o 
   8   1  15        1.89        4.09      3.08 o 
  -8   2  15        6.99        3.37      3.17 o 
  -7   2  15       15.45       24.54      3.91 o 
  -6   2  15        4.21        7.06      4.57 o 
  -5   2  15        5.10        8.37      3.18 o 
  -4   2  15      252.90      230.41      8.04 o 
  -3   2  15       59.97       60.79      3.26 o 
  -2   2  15      242.23      240.30      5.50 o 
  -1   2  15      188.36      178.48      9.70 o 
   0   2  15      556.39      565.71      8.31 o 
   1   2  15      198.29      193.60      4.72 o 
   2   2  15      241.22      232.65      6.75 o 
   3   2  15       62.06       65.33      5.30 o 
   4   2  15      252.63      248.90     11.09 o 
   5   2  15        4.58        6.25      3.30 o 
   6   2  15        4.10        1.93      6.53 o 
   7   2  15       16.23       15.66      4.49 o 
   8   2  15        7.13        0.64      6.12 o 
  -8   3  15       19.73       16.43      4.98 o 
  -7   3  15       94.88      101.92     17.04 o 
  -6   3  15       19.47       26.39      3.67 o 
  -5   3  15       77.44       73.31      6.09 o 
  -4   3  15       30.27       33.91      3.41 o 
  -3   3  15        3.83        7.39      1.62 o 
  -2   3  15        0.31        1.28      1.19 o 
  -1   3  15       84.43       77.22      2.56 o 
   0   3  15        4.30        3.57      1.10 o 
   1   3  15       88.31       88.35      3.07 o 
   2   3  15        0.27        1.30      2.58 o 
   3   3  15        3.01        4.97      2.10 o 
   4   3  15       29.73       32.71      4.55 o 
   5   3  15       73.98       83.13      6.91 o 
   6   3  15       19.36       23.11      4.58 o 
   7   3  15       94.52      108.14      8.55 o 
   8   3  15       19.74       16.60      7.39 o 
  -8   4  15        3.88        3.86      3.88 o 
  -7   4  15       16.21       17.36      4.63 o 
  -6   4  15       35.37       31.60      5.05 o 
  -5   4  15       99.06      102.86      6.78 o 
  -4   4  15      150.53      155.94      7.74 o 
  -3   4  15      113.16      110.79      5.02 o 
  -2   4  15       19.46       24.24      2.41 o 
  -1   4  15      339.09      321.28      5.99 o 
   0   4  15      113.42      112.15      4.68 o 
   1   4  15      346.49      335.26      9.76 o 
   2   4  15       20.19       22.06      2.60 o 
   3   4  15      115.93      109.66      4.47 o 
   4   4  15      150.21      148.51      8.63 o 
   5   4  15       97.21       90.77     14.75 o 
   6   4  15       35.39       43.48      5.82 o 
   7   4  15       15.84       17.05      4.66 o 
   8   4  15        3.91        5.60      5.92 o 
  -8   5  15        1.34       -0.63      3.60 o 
  -7   5  15       22.88       23.82      5.01 o 
  -6   5  15       14.04        9.98      3.88 o 
  -5   5  15       80.99       76.91      6.57 o 
  -4   5  15      116.26      116.52      4.53 o 
  -3   5  15      501.24      484.25     10.84 o 
  -2   5  15      273.40      267.72      7.34 o 
  -1   5  15       76.90       79.80      3.31 o 
   0   5  15       92.41       83.99      3.48 o 
   1   5  15       76.63       77.22      3.61 o 
   2   5  15      272.41      265.85      9.12 o 
   3   5  15      493.65      462.86      9.03 o 
   4   5  15      117.35      119.68      5.97 o 
   5   5  15       78.28      100.51      7.81 o 
   6   5  15       13.93       11.36      4.16 o 
   7   5  15       22.59       23.78      5.01 o 
   8   5  15        1.34        5.54      6.29 o 
  -7   6  15        2.89       11.81      6.35 o 
  -6   6  15       16.28       20.34      7.14 o 
  -5   6  15       63.53       63.74      9.96 o 
  -4   6  15       16.92       14.73      2.78 o 
  -3   6  15       92.79       84.40      5.86 o 
  -2   6  15      162.74      162.84      5.58 o 
  -1   6  15     1176.81     1142.97     17.68 o 
   0   6  15       77.14       68.33      3.57 o 
   1   6  15     1171.65     1140.52     21.67 o 
   2   6  15      163.91      163.86      4.89 o 
   3   6  15       91.70       82.77      5.54 o 
   4   6  15       16.86       12.65      3.12 o 
   5   6  15       63.64       70.28      5.56 o 
   6   6  15       16.47       18.05      4.63 o 
   7   6  15        3.07        6.07      4.00 o 
  -7   7  15        2.96        1.40      5.53 o 
  -6   7  15        9.07        8.50      6.31 o 
  -5   7  15       27.41       26.89      4.88 o 
  -4   7  15        9.94       12.19      3.60 o 
  -3   7  15       68.30       78.48      5.06 o 
  -2   7  15      305.25      308.08      7.31 o 
  -1   7  15      174.70      165.46      6.61 o 
   0   7  15       37.79       35.24      2.85 o 
   1   7  15      177.67      167.78      4.98 o 
   2   7  15      303.59      289.25      6.63 o 
   3   7  15       71.06       75.44      5.54 o 
   4   7  15        9.53        8.58      2.46 o 
   5   7  15       28.81       30.41      3.64 o 
   6   7  15        8.94       12.22      3.45 o 
   7   7  15        2.90        8.86      5.61 o 
  -6   8  15       24.70       44.32     10.16 o 
  -5   8  15        6.19       12.41      4.52 o 
  -4   8  15       39.04       44.27      4.42 o 
  -3   8  15       27.01       29.34      3.72 o 
  -2   8  15       55.01       59.01      4.03 o 
  -1   8  15       15.73       11.40      1.93 o 
   0   8  15        0.63       -0.73      2.13 o 
   1   8  15       14.91       13.29      2.24 o 
   2   8  15       54.66       51.32      3.58 o 
   3   8  15       27.48       29.86      3.89 o 
   4   8  15       39.11       35.17      3.78 o 
   5   8  15        6.42        6.51      2.61 o 
   6   8  15       24.58       32.85      4.17 o 
  -6   9  15       11.57        9.92      7.09 o 
  -5   9  15       21.66       23.86      4.94 o 
  -4   9  15       21.66       16.96      3.20 o 
  -3   9  15       22.90       25.06      3.70 o 
  -2   9  15        7.42       10.48      2.16 o 
  -1   9  15       21.28       20.92      2.57 o 
   0   9  15       51.85       52.75      3.57 o 
   1   9  15       22.10       21.52      2.66 o 
   2   9  15        7.68        6.25      2.44 o 
   3   9  15       24.21       25.06      5.62 o 
   4   9  15       22.18       22.98      3.38 o 
   5   9  15       22.46       20.11      3.42 o 
   6   9  15       11.69       14.32      3.39 o 
  -5  10  15        9.39       19.35      5.08 o 
  -4  10  15       50.36       59.09     14.10 o 
  -3  10  15        0.82       -0.26      2.90 o 
  -2  10  15       20.48        8.07      3.64 o 
  -1  10  15       25.44       22.58      2.64 o 
   0  10  15       43.56       50.36      3.56 o 
   1  10  15       24.26       24.79      2.77 o 
   2  10  15       20.08       21.54      4.46 o 
   3  10  15        0.92        0.94      2.22 o 
   4  10  15       50.33       54.13      4.77 o 
   5  10  15        9.42       14.16      3.09 o 
  -4  11  15        5.68        5.07      3.39 o 
  -3  11  15       19.21       18.96      3.53 o 
  -2  11  15        3.62       -4.85      9.77 o 
  -1  11  15       41.42       39.80      3.41 o 
   0  11  15        0.29        1.02      3.13 o 
   1  11  15       41.75       40.31      4.30 o 
   2  11  15        3.64        5.39      2.40 o 
   3  11  15       18.65       16.65      3.85 o 
   4  11  15        5.85       12.43      3.07 o 
  -2  12  15        2.29        5.35      2.81 o 
  -1  12  15       19.71       25.03      2.97 o 
   0  12  15        0.21        1.75      2.98 o 
   1  12  15       19.94       21.89      3.06 o 
   2  12  15        2.22        3.92      2.40 o 
   0   0  16        0.20       -2.40      3.25 o 
   1   0  16       25.51       33.69      2.83 o 
   2   0  16      122.37      123.14      4.11 o 
   3   0  16      119.53      107.49      4.90 o 
   4   0  16      108.17      107.65      7.35 o 
   5   0  16       12.19       15.00      3.73 o 
   6   0  16      141.74      131.97     10.56 o 
   7   0  16       46.10       44.60     12.23 o 
   8   0  16        9.53        8.67      3.46 o 
  -8   1  16       15.84       17.61      5.70 o 
  -7   1  16       12.35       10.94      3.80 o 
  -6   1  16       47.79       42.58      5.52 o 
  -5   1  16        7.22        6.34      3.74 o 
  -4   1  16      273.40      295.53     14.25 o 
  -3   1  16      469.83      456.96      9.00 o 
  -2   1  16      330.70      326.97      6.62 o 
  -1   1  16      959.81      920.54     15.66 o 
   0   1  16      861.30      856.82     13.17 o 
   1   1  16      953.40      917.64     12.32 o 
   2   1  16      321.52      326.31      6.59 o 
   3   1  16      469.69      455.72     14.32 o 
   4   1  16      267.01      276.16     10.02 o 
   5   1  16        7.77        5.85      3.35 o 
   6   1  16       46.07       50.54      5.83 o 
   7   1  16       12.00       17.67      4.53 o 
   8   1  16       15.66       12.28      3.70 o 
  -8   2  16        8.12       12.79      3.69 o 
  -7   2  16        8.57        8.07      3.20 o 
  -6   2  16       71.38       84.87      7.22 o 
  -5   2  16      109.62       96.45      6.66 o 
  -4   2  16       99.12       93.81      4.85 o 
  -3   2  16      811.71      795.66     11.90 o 
  -2   2  16      218.63      219.88      5.36 o 
  -1   2  16      200.32      215.98      5.19 o 
   0   2  16      202.15      214.43      5.20 o 
   1   2  16      203.60      210.06      8.07 o 
   2   2  16      220.12      217.69      6.55 o 
   3   2  16      812.67      808.98     13.76 o 
   4   2  16       99.25       98.69      6.44 o 
   5   2  16      109.93      102.35      7.00 o 
   6   2  16       70.99       78.54      7.10 o 
   7   2  16        8.50        9.97      4.39 o 
   8   2  16        7.90       16.24      7.29 o 
  -8   3  16       16.17       20.41      5.26 o 
  -7   3  16       28.39       33.07      5.55 o 
  -6   3  16       17.37       13.84      3.96 o 
  -5   3  16      258.86      250.14      9.39 o 
  -4   3  16      468.58      484.27     10.14 o 
  -3   3  16      128.39      135.87      4.97 o 
  -2   3  16      647.84      621.04      9.61 o 
  -1   3  16       13.46       19.12      2.24 o 
   0   3  16      608.23      593.95      8.23 o 
   1   3  16       15.98       18.43      1.86 o 
   2   3  16      639.62      591.88     11.64 o 
   3   3  16      126.81      122.17      5.31 o 
   4   3  16      463.88      466.08     13.44 o 
   5   3  16      258.17      248.79     10.08 o 
   6   3  16       18.31       20.92      4.62 o 
   7   3  16       28.13       33.33      5.43 o 
   8   3  16       16.12       13.12      6.65 o 
  -8   4  16        9.96       10.31      4.54 o 
  -7   4  16       15.39       19.73      5.12 o 
  -6   4  16       69.37       74.71      6.99 o 
  -5   4  16       14.70       14.27      4.86 o 
  -4   4  16      156.09      153.09     14.75 o 
  -3   4  16      194.34      186.95      6.58 o 
  -2   4  16       80.82       81.50      4.64 o 
  -1   4  16      250.14      246.90      5.34 o 
   0   4  16      114.98      102.07      4.72 o 
   1   4  16      245.21      247.25      6.32 o 
   2   4  16       83.68       75.92      3.93 o 
   3   4  16      195.07      189.43      5.68 o 
   4   4  16      156.80      150.75      8.04 o 
   5   4  16       14.25       11.88      3.83 o 
   6   4  16       68.14       63.49      6.70 o 
   7   4  16       15.33       19.30      5.03 o 
   8   4  16        9.70        4.00      5.80 o 
  -7   5  16        2.56        0.70      3.45 o 
  -6   5  16       59.33       52.18     10.17 o 
  -5   5  16       21.35       20.69      4.09 o 
  -4   5  16       60.75       70.20      7.98 o 
  -3   5  16        7.16        7.12      2.95 o 
  -2   5  16      100.44      103.68      5.18 o 
  -1   5  16       38.91       48.82      3.01 o 
   0   5  16       85.53       83.92      3.54 o 
   1   5  16       40.93       46.53      3.15 o 
   2   5  16      103.99      106.15      4.54 o 
   3   5  16        6.73        7.10      2.63 o 
   4   5  16       61.33       69.64      5.38 o 
   5   5  16       21.35       22.34      4.48 o 
   6   5  16       60.07       59.51      6.73 o 
   7   5  16        2.43        8.59      4.05 o 
  -7   6  16       40.42       46.79      9.97 o 
  -6   6  16        8.90        9.89      6.52 o 
  -5   6  16        5.39        2.88      5.60 o 
  -4   6  16       31.76       34.85      3.77 o 
  -3   6  16        5.97        4.20      2.00 o 
  -2   6  16        2.14        0.10      1.57 o 
  -1   6  16       38.65       37.61      2.78 o 
   0   6  16        0.44       -0.33      1.46 o 
   1   6  16       37.11       43.66      3.11 o 
   2   6  16        2.63        6.39      1.80 o 
   3   6  16        5.07        3.64      2.48 o 
   4   6  16       31.54       29.06      3.92 o 
   5   6  16        5.02       -0.87      2.54 o 
   6   6  16        9.10       14.15      4.34 o 
   7   6  16       40.27       42.29      8.83 o 
  -7   7  16        0.11        4.05      5.70 o 
  -6   7  16       19.13       28.77      8.43 o 
  -5   7  16       18.71       18.29      7.13 o 
  -4   7  16       44.27       47.22      4.87 o 
  -3   7  16      185.30      186.06      7.17 o 
  -2   7  16       41.07       42.72      3.45 o 
  -1   7  16       43.80       38.82      2.98 o 
   0   7  16        3.80        3.45      1.75 o 
   1   7  16       41.55       42.85      3.21 o 
   2   7  16       40.32       46.98      3.39 o 
   3   7  16      184.53      191.22      6.54 o 
   4   7  16       43.26       44.36      4.33 o 
   5   7  16       19.24       19.45      3.27 o 
   6   7  16       18.62       20.91      4.04 o 
   7   7  16        0.14        2.98      5.40 o 
  -6   8  16       16.74       18.63      7.45 o 
  -5   8  16       39.45       46.81      6.12 o 
  -4   8  16       46.01       46.22      4.56 o 
  -3   8  16       26.35       23.57      3.41 o 
  -2   8  16      119.61      112.88     13.37 o 
  -1   8  16       73.04       71.74      4.53 o 
   0   8  16      296.85      303.66      8.95 o 
   1   8  16       72.83       74.24      4.15 o 
   2   8  16      121.08      118.23      4.62 o 
   3   8  16       26.58       24.43      3.30 o 
   4   8  16       46.13       49.94      4.38 o 
   5   8  16       39.08       37.91      4.23 o 
   6   8  16       17.03       21.15      3.55 o 
  -5   9  16       14.24       21.81      7.94 o 
  -4   9  16       26.51       22.50      3.44 o 
  -3   9  16       47.41       48.88      5.89 o 
  -2   9  16       63.94       75.95      6.80 o 
  -1   9  16        1.77        2.53      1.73 o 
   0   9  16       74.71       65.83      4.01 o 
   1   9  16        2.10        0.02      1.74 o 
   2   9  16       64.15       64.77      4.85 o 
   3   9  16       46.69       47.25      4.53 o 
   4   9  16       27.09       30.15      3.80 o 
   5   9  16       14.23       14.53      3.28 o 
  -4  10  16        0.34        3.61      4.14 o 
  -3  10  16       36.26       41.07      4.56 o 
  -2  10  16        8.61        5.56      2.23 o 
  -1  10  16        0.64        1.32      1.65 o 
   0  10  16        2.95        5.27      2.03 o 
   1  10  16        0.59        3.87      1.92 o 
   2  10  16        8.60        6.56      2.49 o 
   3  10  16       37.25       40.72      4.82 o 
   4  10  16        0.34        6.01      2.76 o 
  -3  11  16        1.65        5.47      2.58 o 
  -2  11  16        4.96        3.46      3.15 o 
  -1  11  16       23.06       26.50      3.04 o 
   0  11  16       26.69       22.68      3.39 o 
   1  11  16       23.20       24.10      3.00 o 
   2  11  16        5.14        4.53      2.40 o 
   3  11  16        1.72        0.01      3.10 o 
  -1  12  16        2.22        7.05      2.24 o 
   0  12  16        2.51        2.56      2.23 o 
   1  12  16        2.10        4.44      3.67 o 
   1   0  17      667.18      620.32     10.82 o 
   2   0  17      425.12      419.96      7.81 o 
   3   0  17      146.10      135.67      5.38 o 
   4   0  17      634.18      629.79     15.42 o 
   5   0  17       76.07       71.57      6.49 o 
   6   0  17       15.61       16.57      4.45 o 
   7   0  17       10.08       11.38      4.34 o 
   8   0  17        0.21       -1.28      2.76 o 
  -8   1  17       49.87       70.45      6.16 o 
  -7   1  17        2.63        8.08      4.02 o 
  -6   1  17       64.39       72.88      6.85 o 
  -5   1  17        0.42        3.51      3.13 o 
  -4   1  17       17.74       17.90      3.74 o 
  -3   1  17       61.41       67.93      3.55 o 
  -2   1  17      379.27      361.02     11.04 o 
  -1   1  17      122.50      133.24      4.76 o 
   0   1  17      292.90      294.47      6.56 o 
   1   1  17      123.13      138.02      4.86 o 
   2   1  17      385.90      369.29      7.20 o 
   3   1  17       61.47       58.25      4.20 o 
   4   1  17       17.73       16.82      3.90 o 
   5   1  17        0.30       -0.64      3.12 o 
   6   1  17       65.91       66.43      6.72 o 
   7   1  17        2.64        4.91      3.95 o 
   8   1  17       50.68       64.84     10.25 o 
  -8   2  17        2.26        4.27      4.17 o 
  -7   2  17       23.38       16.19      4.92 o 
  -6   2  17        6.44        4.86      3.44 o 
  -5   2  17      131.01      130.92      8.51 o 
  -4   2  17       67.77       66.40      4.37 o 
  -3   2  17      251.89      251.03      6.05 o 
  -2   2  17      314.71      312.69      7.89 o 
  -1   2  17      132.54      122.69      4.07 o 
   0   2  17      791.47      781.67     11.23 o 
   1   2  17      134.47      125.68      4.17 o 
   2   2  17      303.46      288.13      7.79 o 
   3   2  17      252.38      236.79      7.07 o 
   4   2  17       65.85       64.96      6.00 o 
   5   2  17      131.26      138.21      9.18 o 
   6   2  17        6.28        3.02      4.83 o 
   7   2  17       23.38       17.29      4.87 o 
   8   2  17        2.29       -3.31      5.05 o 
  -8   3  17        6.51        2.42      4.00 o 
  -7   3  17        1.66        1.11      3.62 o 
  -6   3  17       37.63       41.12      5.61 o 
  -5   3  17        4.95        1.13      4.76 o 
  -4   3  17       19.06       22.08      6.52 o 
  -3   3  17        2.27       -0.25      2.38 o 
  -2   3  17      323.09      314.24      6.68 o 
  -1   3  17       79.04       76.86      3.04 o 
   0   3  17      923.81      883.56     12.21 o 
   1   3  17       78.21       74.65      4.62 o 
   2   3  17      326.93      325.09      8.32 o 
   3   3  17        2.17        1.13      2.02 o 
   4   3  17       18.91       24.99      4.58 o 
   5   3  17        4.67        3.59      3.49 o 
   6   3  17       36.19       37.42      5.76 o 
   7   3  17        1.77        0.51      3.76 o 
   8   3  17        6.27        6.29      6.38 o 
  -7   4  17       24.95       18.43      4.97 o 
  -6   4  17       10.38       11.26      3.89 o 
  -5   4  17       42.88       43.03      5.44 o 
  -4   4  17       38.52       35.47      3.89 o 
  -3   4  17        7.05        9.82      5.39 o 
  -2   4  17      237.68      233.73     15.76 o 
  -1   4  17      201.81      198.72      4.91 o 
   0   4  17      410.37      400.17      7.89 o 
   1   4  17      204.95      195.38      5.77 o 
   2   4  17      246.61      249.45      7.41 o 
   3   4  17        7.00        9.31      3.29 o 
   4   4  17       41.24       38.01      5.04 o 
   5   4  17       42.66       55.78      6.39 o 
   6   4  17       10.94       11.93      4.33 o 
   7   4  17       25.05       20.57      5.00 o 
  -7   5  17       10.20       13.15      7.08 o 
  -6   5  17      113.85      128.80     12.88 o 
  -5   5  17       56.60       66.26     10.10 o 
  -4   5  17       50.62       52.16      4.47 o 
  -3   5  17      103.85      104.28      5.94 o 
  -2   5  17       35.42       37.78      4.61 o 
  -1   5  17      127.87      121.85      4.23 o 
   0   5  17      242.24      247.47      5.72 o 
   1   5  17      127.58      120.26      4.29 o 
   2   5  17       33.47       41.15      3.43 o 
   3   5  17      103.09      105.67      5.69 o 
   4   5  17       50.13       52.52      6.03 o 
   5   5  17       56.20       61.97      6.62 o 
   6   5  17      112.85      107.45      8.14 o 
   7   5  17       10.21       15.86      4.95 o 
  -7   6  17        8.38        8.80      6.83 o 
  -6   6  17        8.64        9.12      6.55 o 
  -5   6  17       38.41       31.74      8.04 o 
  -4   6  17       26.31       23.09      3.31 o 
  -3   6  17       14.61       18.14      5.03 o 
  -2   6  17      102.61       94.40      5.36 o 
  -1   6  17       15.40       14.84      2.00 o 
   0   6  17      446.41      404.91     11.91 o 
   1   6  17       14.91       12.53      2.04 o 
   2   6  17       97.63       85.36      4.00 o 
   3   6  17       14.91       16.42      3.14 o 
   4   6  17       25.08       15.25      3.09 o 
   5   6  17       38.76       34.88      5.67 o 
   6   6  17        8.95       10.56      4.30 o 
   7   6  17        8.39        7.52      4.38 o 
  -6   7  17       30.51       29.30      8.44 o 
  -5   7  17       36.89       26.45      8.09 o 
  -4   7  17        5.97        7.76      2.66 o 
  -3   7  17       24.04       27.31      3.63 o 
  -2   7  17       15.80       17.53      3.49 o 
  -1   7  17       48.52       51.41      3.36 o 
   0   7  17      168.38      168.65      5.17 o 
   1   7  17       49.26       52.45      3.58 o 
   2   7  17       17.39       14.63      2.88 o 
   3   7  17       24.33       24.77      3.19 o 
   4   7  17        5.90        6.08      2.51 o 
   5   7  17       37.29       36.05      4.04 o 
   6   7  17       30.24       23.86      5.18 o 
  -6   8  17        0.03        0.86      5.53 o 
  -5   8  17       38.02       34.28      8.94 o 
  -4   8  17        1.34        0.76      2.79 o 
  -3   8  17       28.32       23.22      3.54 o 
  -2   8  17        4.24        4.60      1.62 o 
  -1   8  17       62.39       57.46      4.01 o 
   0   8  17       65.83       66.04      3.98 o 
   1   8  17       61.68       55.46      3.67 o 
   2   8  17        3.89        3.97      2.33 o 
   3   8  17       27.71       27.84      3.45 o 
   4   8  17        1.21        4.61      2.56 o 
   5   8  17       37.72       31.99      4.04 o 
   6   8  17        0.03        3.02      3.54 o 
  -5   9  17       40.04       44.81     10.24 o 
  -4   9  17       13.78       13.43      3.19 o 
  -3   9  17        4.28        4.11      2.50 o 
  -2   9  17       15.31       20.28      3.98 o 
  -1   9  17       32.11       31.00      4.41 o 
   0   9  17        8.06        9.37      2.14 o 
   1   9  17       32.14       25.18      2.88 o 
   2   9  17       14.58       18.35      3.06 o 
   3   9  17        4.31        5.88      2.41 o 
   4   9  17       13.97       20.01      3.45 o 
   5   9  17       40.05       44.89      4.69 o 
  -4  10  17       35.28       33.71      4.76 o 
  -3  10  17       20.78       17.00      3.41 o 
  -2  10  17       44.86       47.62      5.72 o 
  -1  10  17        4.78        7.77      2.05 o 
   0  10  17        1.92        2.55      2.22 o 
   1  10  17        4.60        7.97      2.34 o 
   2  10  17       44.92       49.09      4.43 o 
   3  10  17       20.58       18.04      3.39 o 
   4  10  17       35.20       39.39      4.94 o 
  -3  11  17        0.21       -1.44      4.31 o 
  -2  11  17       13.01       16.13      4.72 o 
  -1  11  17        3.24        5.27      2.95 o 
   0  11  17        5.85        9.17      2.28 o 
   1  11  17        3.36       -0.75      2.02 o 
   2  11  17       12.75       14.02      3.00 o 
   3  11  17        0.21        4.20      3.35 o 
   0   0  18        0.89        2.84      1.79 o 
   1   0  18        1.47        0.80      1.49 o 
   2   0  18      256.58      237.91      5.85 o 
   3   0  18       16.34       15.17      3.11 o 
   4   0  18      109.97       99.77      6.70 o 
   5   0  18       72.04       78.82      6.85 o 
   6   0  18       99.28       90.41      7.72 o 
   7   0  18      111.87      117.10      8.44 o 
   8   0  18        2.36        4.23      3.19 o 
  -7   1  18       24.98       26.24      5.14 o 
  -6   1  18       36.78       35.38      5.40 o 
  -5   1  18       39.76       38.92      5.97 o 
  -4   1  18      182.35      174.96      7.99 o 
  -3   1  18       41.11       38.23      3.03 o 
  -2   1  18      266.94      262.16      6.15 o 
  -1   1  18       48.07       44.79      3.71 o 
   0   1  18        5.13        1.83      1.37 o 
   1   1  18       49.33       44.50      3.03 o 
   2   1  18      262.27      258.21      6.08 o 
   3   1  18       43.52       41.26      3.78 o 
   4   1  18      179.76      180.64      8.27 o 
   5   1  18       39.18       37.66      5.38 o 
   6   1  18       36.78       44.68      5.85 o 
   7   1  18       24.45       28.25      5.31 o 
  -7   2  18       17.13       19.92      7.46 o 
  -6   2  18        5.94        5.12      3.50 o 
  -5   2  18       53.77       52.46      5.54 o 
  -4   2  18       33.87       37.60      4.47 o 
  -3   2  18       70.93       64.74      3.74 o 
  -2   2  18      146.88      144.00      6.36 o 
  -1   2  18       68.01       61.60      3.32 o 
   0   2  18      858.43      826.05     11.91 o 
   1   2  18       70.98       71.17      3.38 o 
   2   2  18      146.77      142.19      5.06 o 
   3   2  18       76.84       79.45      4.74 o 
   4   2  18       34.32       30.92      4.79 o 
   5   2  18       56.55       49.47      6.02 o 
   6   2  18        6.17        6.87      3.86 o 
   7   2  18       17.48        4.43      4.01 o 
  -7   3  18        1.77        0.56      3.65 o 
  -6   3  18       22.20       27.12      5.17 o 
  -5   3  18       33.34       34.21      7.99 o 
  -4   3  18        5.79        1.30      4.58 o 
  -3   3  18      182.84      196.07      6.81 o 
  -2   3  18       70.85       74.15      5.03 o 
  -1   3  18      599.17      558.20      9.36 o 
   0   3  18       52.97       50.07      3.07 o 
   1   3  18      595.85      566.15      9.37 o 
   2   3  18       70.04       70.39      4.97 o 
   3   3  18      181.06      182.56      8.42 o 
   4   3  18        6.07        1.62      3.82 o 
   5   3  18       34.31       33.88      5.19 o 
   6   3  18       22.19       29.46      5.36 o 
   7   3  18        1.98        7.18      4.38 o 
  -7   4  18        0.62       -1.78      3.27 o 
  -6   4  18        0.14        5.28      3.70 o 
  -5   4  18       68.55       72.44      6.75 o 
  -4   4  18       83.63       79.84     11.11 o 
  -3   4  18      129.04      134.43     11.07 o 
  -2   4  18      249.89      229.91     10.64 o 
  -1   4  18      208.94      204.89      6.81 o 
   0   4  18        3.17        3.41      1.57 o 
   1   4  18      204.61      199.05      5.91 o 
   2   4  18      251.94      225.73     12.68 o 
   3   4  18      124.86      133.05      7.64 o 
   4   4  18       82.52       86.20      7.24 o 
   5   4  18       66.22       75.14     14.75 o 
   6   4  18        0.13        4.10      3.65 o 
   7   4  18        0.58       -0.19      3.53 o 
  -7   5  18        9.80       13.27      6.63 o 
  -6   5  18       19.87       26.82      8.17 o 
  -5   5  18        6.25        7.29      5.45 o 
  -4   5  18      164.93      148.19      6.55 o 
  -3   5  18       21.42       18.97      3.13 o 
  -2   5  18      108.62      100.03      6.35 o 
  -1   5  18       91.42       94.85      4.48 o 
   0   5  18        4.30        4.21      1.38 o 
   1   5  18       94.94      102.53      4.10 o 
   2   5  18      107.66       98.85      8.35 o 
   3   5  18       22.69       23.77      3.71 o 
   4   5  18      165.99      153.66     11.64 o 
   5   5  18        6.05        7.42      3.90 o 
   6   5  18       19.97       23.04      5.07 o 
   7   5  18        9.55       10.42      4.45 o 
  -6   6  18        4.59        7.32      6.37 o 
  -5   6  18       17.54       20.33      7.43 o 
  -4   6  18       23.92       31.92      4.30 o 
  -3   6  18       32.33       35.94      4.15 o 
  -2   6  18       13.72       14.79      2.78 o 
  -1   6  18       26.53       23.74      2.82 o 
   0   6  18        1.04        1.39      1.81 o 
   1   6  18       27.53       25.27      2.69 o 
   2   6  18       13.68       17.43      2.38 o 
   3   6  18       34.97       37.08      4.42 o 
   4   6  18       23.35       28.69      4.23 o 
   5   6  18       17.88       16.62      4.49 o 
   6   6  18        4.70        9.16      4.82 o 
  -6   7  18       18.05       22.25      8.26 o 
  -5   7  18       11.77        6.43      5.94 o 
  -4   7  18        7.61       13.38      3.64 o 
  -3   7  18       24.23       31.23      6.89 o 
  -2   7  18        3.61        1.69      1.67 o 
  -1   7  18       24.46       26.59      3.08 o 
   0   7  18       10.59        9.95      2.07 o 
   1   7  18       26.80       29.35      3.26 o 
   2   7  18        3.26        3.35      1.89 o 
   3   7  18       24.99       27.82      4.62 o 
   4   7  18        7.25        5.08      3.02 o 
   5   7  18       11.53       14.27      3.13 o 
   6   7  18       17.86       22.80      5.29 o 
  -5   8  18       22.48       38.30      9.31 o 
  -4   8  18        4.15        0.71      1.91 o 
  -3   8  18        7.51        2.59      3.84 o 
  -2   8  18       35.21       37.16      6.83 o 
  -1   8  18        4.68        2.11      2.16 o 
   0   8  18       21.70       19.78      2.52 o 
   1   8  18        4.31        4.19      1.80 o 
   2   8  18       36.08       38.37      4.71 o 
   3   8  18        6.79        7.10      2.67 o 
   4   8  18        3.89        0.17      3.18 o 
   5   8  18       21.78       20.79      3.64 o 
  -4   9  18        8.77       12.37      2.91 o 
  -3   9  18        8.59       12.42      4.66 o 
  -2   9  18        2.10        2.45      2.74 o 
  -1   9  18      138.63      148.16      5.87 o 
   0   9  18       10.76       14.71      2.38 o 
   1   9  18      139.57      143.67      6.70 o 
   2   9  18        2.14        4.31      2.95 o 
   3   9  18        8.38        9.69      2.87 o 
   4   9  18        8.60       11.37      2.93 o 
  -3  10  18       16.54       24.54      4.21 o 
  -2  10  18        0.35        4.31      5.80 o 
  -1  10  18        7.27       10.80      2.58 o 
   0  10  18        3.92        3.50      2.04 o 
   1  10  18        7.34       12.96      2.53 o 
   2  10  18        0.40        5.04      2.62 o 
   3  10  18       16.83       17.13      3.40 o 
  -2  11  18       30.83       40.36      5.76 o 
  -1  11  18       33.67       41.21      4.88 o 
   0  11  18       37.24       41.64      3.73 o 
   1  11  18       34.00       42.44      4.23 o 
   2  11  18       31.27       31.16      3.90 o 
   1   0  19        0.15        2.13      1.27 o 
   2   0  19       12.40       11.55      1.97 o 
   3   0  19        5.32        2.81      2.38 o 
   4   0  19        0.19       -2.43      2.43 o 
   5   0  19       39.99       46.82      5.63 o 
   6   0  19       22.83       20.08      4.50 o 
   7   0  19        2.83       -0.31      5.02 o 
  -7   1  19        7.04        8.08      4.54 o 
  -6   1  19        4.36        3.75      3.35 o 
  -5   1  19       31.28       32.28      7.58 o 
  -4   1  19       43.76       40.62      4.92 o 
  -3   1  19      111.72      110.17      4.74 o 
  -2   1  19       62.63       62.16      3.68 o 
  -1   1  19      297.89      286.00      6.55 o 
   0   1  19       21.58       21.72      2.30 o 
   1   1  19      302.32      287.37      7.22 o 
   2   1  19       60.79       55.37      3.48 o 
   3   1  19      117.90      109.39      5.10 o 
   4   1  19       43.39       38.42      5.36 o 
   5   1  19       31.88       32.14      5.02 o 
   6   1  19        4.29        0.89      3.31 o 
   7   1  19        7.04        7.13      4.28 o 
  -7   2  19       23.88       21.70      5.20 o 
  -6   2  19       86.35      112.69     13.69 o 
  -5   2  19        1.13        4.00      4.03 o 
  -4   2  19       33.11       42.01      7.80 o 
  -3   2  19        9.02        6.77      1.79 o 
  -2   2  19       92.84      107.27      4.13 o 
  -1   2  19       12.40       19.29      4.05 o 
   0   2  19      261.91      240.99      5.92 o 
   1   2  19        9.80       11.81      1.92 o 
   2   2  19       95.02       97.14      3.92 o 
   3   2  19        8.98        5.90      2.85 o 
   4   2  19       32.11       31.42      4.90 o 
   5   2  19        1.07        0.94      3.08 o 
   6   2  19       85.05       78.75      7.65 o 
   7   2  19       23.11       25.94      6.19 o 
  -7   3  19        1.59        0.46      3.67 o 
  -6   3  19        9.40        5.33      3.80 o 
  -5   3  19       22.63       24.58      7.72 o 
  -4   3  19        4.56        3.27      5.25 o 
  -3   3  19       28.15       29.82      3.56 o 
  -2   3  19       43.88       39.47      3.89 o 
  -1   3  19       63.35       55.21      4.76 o 
   0   3  19        0.99       -0.69      1.69 o 
   1   3  19       60.50       54.66      3.19 o 
   2   3  19       45.41       37.51      3.73 o 
   3   3  19       25.21       32.88      4.82 o 
   4   3  19        4.44        4.39      3.09 o 
   5   3  19       23.95       25.49      8.70 o 
   6   3  19        9.62        8.08      3.80 o 
   7   3  19        1.63        0.56      3.52 o 
  -7   4  19        0.53        1.35      6.84 o 
  -6   4  19        0.47        8.82      3.84 o 
  -5   4  19        7.77        6.15      5.63 o 
  -4   4  19       33.37       32.18      8.45 o 
  -3   4  19        8.62        8.79      4.00 o 
  -2   4  19       11.85       12.03      2.70 o 
  -1   4  19       82.57       85.26      4.98 o 
   0   4  19        6.21        8.86      2.11 o 
   1   4  19       78.61       97.72     11.55 o 
   2   4  19       12.38       12.18      2.81 o 
   3   4  19        9.02       14.73      3.74 o 
   4   4  19       35.07       41.73      5.53 o 
   5   4  19        8.33        9.70      3.66 o 
   6   4  19        0.54        2.25      3.64 o 
   7   4  19        0.58        3.55      4.07 o 
  -6   5  19        5.14        3.11      6.31 o 
  -5   5  19       29.25       33.37      8.44 o 
  -4   5  19       17.68       16.41      4.30 o 
  -3   5  19      110.52      117.27      7.57 o 
  -2   5  19       53.82       46.43      4.31 o 
  -1   5  19       13.39       10.06      2.51 o 
   0   5  19       93.26       74.56      6.43 o 
   1   5  19       12.42       12.27      2.22 o 
   2   5  19       53.65       55.49      4.03 o 
   3   5  19      108.45      113.49      7.40 o 
   4   5  19       17.37       14.38      4.02 o 
   5   5  19       28.73       24.16      5.05 o 
   6   5  19        5.26        9.21      4.16 o 
  -6   6  19       34.25       19.88      7.69 o 
  -5   6  19       13.02       15.18      7.11 o 
  -4   6  19       25.87       36.21      4.48 o 
  -3   6  19        7.17        7.35      2.50 o 
  -2   6  19       12.79       15.71      3.50 o 
  -1   6  19      113.33      119.10      9.64 o 
   0   6  19       26.82       24.13      2.61 o 
   1   6  19      114.20      113.21      5.96 o 
   2   6  19       13.48       12.80      2.24 o 
   3   6  19        7.56        6.12      2.70 o 
   4   6  19       24.98       21.05      3.88 o 
   5   6  19       12.85       12.82      5.91 o 
   6   6  19       33.63       40.94      6.49 o 
  -5   7  19       14.35       11.39      6.77 o 
  -4   7  19       33.67       40.71      4.52 o 
  -3   7  19      108.24      114.99      6.65 o 
  -2   7  19       17.86       19.55      4.47 o 
  -1   7  19        5.51        5.79      2.25 o 
   0   7  19       49.28       50.29      3.54 o 
   1   7  19        5.66        1.54      1.69 o 
   2   7  19       17.17       19.81      3.07 o 
   3   7  19      108.30      111.58      6.31 o 
   4   7  19       33.39       35.78      4.09 o 
   5   7  19       14.59       20.10      3.96 o 
  -5   8  19        4.30        4.06      6.43 o 
  -4   8  19        0.98        2.95      4.44 o 
  -3   8  19       14.68       15.57      3.34 o 
  -2   8  19        9.44        9.94      2.86 o 
  -1   8  19        8.43        7.11      3.11 o 
   0   8  19        8.78       11.07      3.62 o 
   1   8  19        8.26       13.22      2.69 o 
   2   8  19        9.83        7.57      2.50 o 
   3   8  19       14.91       12.51      2.99 o 
   4   8  19        1.08        6.13      2.58 o 
   5   8  19        4.49        5.38      3.04 o 
  -4   9  19        3.39        7.15      3.16 o 
  -3   9  19       20.99       18.86      3.62 o 
  -2   9  19       22.20       26.26      3.94 o 
  -1   9  19       18.00       19.01      3.15 o 
   0   9  19        0.86        0.05      2.35 o 
   1   9  19       18.59       27.55      3.29 o 
   2   9  19       22.65       28.75      3.67 o 
   3   9  19       21.30       19.36      3.40 o 
   4   9  19        3.45        3.67      2.54 o 
  -3  10  19        4.50       -0.58      3.35 o 
  -2  10  19        3.76        1.55      2.41 o 
  -1  10  19        2.96        1.56      8.51 o 
   0  10  19       29.28       31.11      3.29 o 
   1  10  19        3.27        8.90      3.10 o 
   2  10  19        3.61        3.19      3.13 o 
   3  10  19        4.70       11.27      4.43 o 
   0   0  20       88.10       93.42      5.46 o 
   1   0  20       17.46       18.88      2.22 o 
   2   0  20       14.37       10.52      2.45 o 
   3   0  20        0.06        0.53      2.37 o 
   4   0  20        0.80        3.90      2.85 o 
   5   0  20       11.84       12.71      3.95 o 
   6   0  20        8.21        9.24      7.78 o 
   7   0  20        6.10        7.92      5.02 o 
  -7   1  20        7.46        8.55      4.16 o 
  -6   1  20       13.50       12.76      4.10 o 
  -5   1  20        9.12        9.57      3.52 o 
  -4   1  20        9.09        8.37      3.27 o 
  -3   1  20        0.28        0.29      1.44 o 
  -2   1  20       36.70       35.55      2.94 o 
  -1   1  20        3.17        6.32      1.68 o 
   0   1  20        2.76        5.51      1.54 o 
   1   1  20        3.13        6.22      1.73 o 
   2   1  20       32.90       28.67      2.69 o 
   3   1  20        0.27        0.66      2.57 o 
   4   1  20        7.45        4.55      2.94 o 
   5   1  20        8.71        5.54      3.61 o 
   6   1  20       13.42       13.99      4.36 o 
   7   1  20        7.47       11.81      4.50 o 
  -7   2  20        4.56       -1.33      3.51 o 
  -6   2  20       10.45        4.40      6.03 o 
  -5   2  20       32.75       30.43      8.03 o 
  -4   2  20        9.20       18.35      6.45 o 
  -3   2  20       23.69       23.04      2.85 o 
  -2   2  20       19.10       20.47      3.35 o 
  -1   2  20        8.42        6.73      2.31 o 
   0   2  20      213.43      199.01      5.53 o 
   1   2  20        8.70        8.98      1.78 o 
   2   2  20       17.46       20.36      4.22 o 
   3   2  20       23.45       25.49      4.35 o 
   4   2  20        9.16        6.22      3.35 o 
   5   2  20       32.93       24.52      4.85 o 
   6   2  20       10.39        9.85      3.95 o 
   7   2  20        4.71        5.00      7.93 o 
  -7   3  20        4.68       -1.77      3.54 o 
  -6   3  20       24.39       31.78      8.59 o 
  -5   3  20        8.39       16.82      7.08 o 
  -4   3  20       59.18       51.99      9.40 o 
  -3   3  20        4.84        4.68      2.07 o 
  -2   3  20      118.14      109.41      5.51 o 
  -1   3  20       19.31       13.73      2.64 o 
   0   3  20       55.05       53.44      5.16 o 
   1   3  20       19.16       17.52      2.98 o 
   2   3  20      118.33      105.16      5.27 o 
   3   3  20        4.69        6.91      3.23 o 
   4   3  20       58.58       65.52      6.56 o 
   5   3  20        8.04        3.25      5.47 o 
   6   3  20       23.55       26.55      5.25 o 
   7   3  20        4.70        6.81      7.03 o 
  -6   4  20        7.88        5.53      6.48 o 
  -5   4  20        6.74       12.25      7.02 o 
  -4   4  20       41.23       38.32      5.15 o 
  -3   4  20       18.74       23.66      3.97 o 
  -2   4  20       74.25       90.05      5.22 o 
  -1   4  20       35.19       33.96      3.84 o 
   0   4  20       75.32       80.61      4.49 o 
   1   4  20       35.65       36.31      4.03 o 
   2   4  20       71.74       71.32      5.22 o 
   3   4  20       18.75       25.03      4.40 o 
   4   4  20       41.32       36.87      5.39 o 
   5   4  20        6.71        7.47      3.88 o 
   6   4  20        8.40        6.79      4.12 o 
  -6   5  20        7.05        5.47      6.23 o 
  -5   5  20       38.02       42.70      9.78 o 
  -4   5  20       27.23       29.69      6.08 o 
  -3   5  20       15.38       15.06      3.02 o 
  -2   5  20       10.18       15.65      4.17 o 
  -1   5  20       11.79       11.31      2.82 o 
   0   5  20       12.82       13.28      2.24 o 
   1   5  20       11.63       14.21      3.38 o 
   2   5  20       10.06       13.65      2.88 o 
   3   5  20       15.00       22.70      4.40 o 
   4   5  20       28.56       30.75      5.17 o 
   5   5  20       37.39       39.11      5.84 o 
   6   5  20        6.98        5.12      3.94 o 
  -6   6  20       36.80       39.26     10.05 o 
  -5   6  20        0.09        3.20      6.15 o 
  -4   6  20       11.22        9.99      2.76 o 
  -3   6  20        5.59        3.58      2.67 o 
  -2   6  20       33.26       33.73      4.82 o 
  -1   6  20        1.28        4.28      2.25 o 
   0   6  20        6.26        9.78      2.71 o 
   1   6  20        1.42        0.36      1.99 o 
   2   6  20       32.69       26.96      3.31 o 
   3   6  20        5.46        4.62      2.79 o 
   4   6  20       11.36       11.30      4.07 o 
   5   6  20        0.10       -4.01      4.01 o 
   6   6  20       37.47       36.95      8.08 o 
  -5   7  20       11.01        9.46      6.41 o 
  -4   7  20       59.44       65.36      6.97 o 
  -3   7  20       32.40       41.17      4.66 o 
  -2   7  20       29.57       34.25      4.25 o 
  -1   7  20       49.25       55.53      6.89 o 
   0   7  20       19.65       18.17      2.82 o 
   1   7  20       49.47       58.40      3.90 o 
   2   7  20       29.61       28.87      3.55 o 
   3   7  20       32.52       42.23      4.15 o 
   4   7  20       60.16       61.21      5.06 o 
   5   7  20       11.06       11.40      3.62 o 
  -4   8  20        8.58       14.50      3.15 o 
  -3   8  20        4.83        7.71      2.91 o 
  -2   8  20       74.61       78.09      7.05 o 
  -1   8  20       14.70       20.35      4.76 o 
   0   8  20       47.99       52.51      4.34 o 
   1   8  20       14.50       19.84      2.66 o 
   2   8  20       73.73      101.84     14.94 o 
   3   8  20        4.90        7.38      2.72 o 
   4   8  20        8.54       12.83      3.15 o 
  -3   9  20        4.27        6.09      3.11 o 
  -2   9  20        3.54        9.67      2.85 o 
  -1   9  20       17.06       24.11      5.21 o 
   0   9  20        0.57        0.21      2.89 o 
   1   9  20       17.20       21.84      2.90 o 
   2   9  20        3.65        3.43      2.40 o 
   3   9  20        4.37        5.00      3.58 o 
  -2  10  20        4.45        7.10      3.01 o 
  -1  10  20        0.21        1.28      2.57 o 
   0  10  20        0.01        1.45      2.18 o 
   1  10  20        0.18       -4.85      4.85 o 
   2  10  20        4.14        5.00      2.78 o 
   1   0  21      233.67      207.20      5.86 o 
   2   0  21       47.98       48.79      4.87 o 
   3   0  21        4.87       14.96      5.87 o 
   4   0  21       16.38        9.87      3.36 o 
   5   0  21        8.13        9.20      4.98 o 
   6   0  21        0.24        3.13      3.55 o 
  -6   1  21        0.92        1.50      3.38 o 
  -5   1  21       31.64       36.74      5.36 o 
  -4   1  21       10.04        6.19      7.49 o 
  -3   1  21       63.62       72.97      4.24 o 
  -2   1  21       29.62       25.63      2.69 o 
  -1   1  21      106.20      101.38      4.27 o 
   0   1  21       12.03       14.84      2.19 o 
   1   1  21      106.67       97.01      4.62 o 
   2   1  21       30.74       30.89      2.91 o 
   3   1  21       64.63       72.22      6.38 o 
   4   1  21       10.05       11.60      3.68 o 
   5   1  21       31.34       37.48      5.42 o 
   6   1  21        1.05        2.15      4.00 o 
  -6   2  21       14.88       15.89      7.52 o 
  -5   2  21        1.76       -1.33      4.83 o 
  -4   2  21        4.04       12.60      6.34 o 
  -3   2  21        2.27       -0.03      3.14 o 
  -2   2  21       11.23       12.73      2.72 o 
  -1   2  21       57.49       61.06      3.56 o 
   0   2  21       57.77       58.82      3.70 o 
   1   2  21       56.68       56.40      3.40 o 
   2   2  21       12.05       15.17      2.73 o 
   3   2  21        2.00        6.52      3.13 o 
   4   2  21        4.56        6.59      3.37 o 
   5   2  21        1.82        4.02      5.06 o 
   6   2  21       15.00       17.43      4.63 o 
  -6   3  21        2.87       11.43      7.05 o 
  -5   3  21       11.66       16.92      7.40 o 
  -4   3  21        4.29       -1.75      4.58 o 
  -3   3  21        5.57        4.76      4.03 o 
  -2   3  21       36.06       41.55      4.25 o 
  -1   3  21        2.81        0.31      1.79 o 
   0   3  21        5.31        3.63      2.13 o 
   1   3  21        3.02       -1.01      1.98 o 
   2   3  21       35.30       36.53      3.92 o 
   3   3  21        4.75        2.62      2.85 o 
   4   3  21        4.53        5.10      3.58 o 
   5   3  21       12.05       13.06      3.93 o 
   6   3  21        2.64       -0.37      6.33 o 
  -6   4  21        3.24       -0.29      5.59 o 
  -5   4  21       12.95       15.71      7.56 o 
  -4   4  21       29.16       24.31      4.61 o 
  -3   4  21       12.97        5.03      5.15 o 
  -2   4  21       12.31       11.43      3.39 o 
  -1   4  21       92.61       76.04      5.49 o 
   0   4  21        7.29       10.50      2.80 o 
   1   4  21       91.01       84.17      5.42 o 
   2   4  21       13.18       10.04      2.70 o 
   3   4  21       13.31       12.14      3.61 o 
   4   4  21       27.90       20.89      5.37 o 
   5   4  21       12.99       14.63      4.29 o 
   6   4  21        3.32        8.78      4.37 o 
  -6   5  21        3.36        0.75      6.56 o 
  -5   5  21       12.47       14.26      6.95 o 
  -4   5  21       18.80       10.46      3.35 o 
  -3   5  21       21.16       23.26      3.46 o 
  -2   5  21       31.33       33.68      4.87 o 
  -1   5  21        1.32       -0.69      1.91 o 
   0   5  21       53.53       52.91      4.70 o 
   1   5  21        1.36        2.75      1.90 o 
   2   5  21       30.32       31.66      6.36 o 
   3   5  21       21.26       28.98      9.25 o 
   4   5  21       18.96       13.14      4.30 o 
   5   5  21       13.18       19.56      4.99 o 
   6   5  21        3.25        6.25      5.17 o 
  -5   6  21       24.02       16.87      7.37 o 
  -4   6  21       12.31        9.98      3.46 o 
  -3   6  21        1.30       -0.06      2.11 o 
  -2   6  21       27.17       26.89      6.09 o 
  -1   6  21      104.42      114.88      9.05 o 
   0   6  21       35.16       24.85      8.60 o 
   1   6  21      104.27      110.10      4.67 o 
   2   6  21       27.88       34.14      3.54 o 
   3   6  21        1.36        0.21      2.77 o 
   4   6  21       11.65        8.48      4.06 o 
   5   6  21       23.98       21.05      5.14 o 
  -4   7  21        9.58        9.71      3.44 o 
  -3   7  21       24.32       26.80      6.05 o 
  -2   7  21       11.20        8.79      2.87 o 
  -1   7  21       12.81       13.51      3.03 o 
   0   7  21        5.15        4.40      2.50 o 
   1   7  21       13.28       17.28      2.55 o 
   2   7  21       11.80        9.77      2.62 o 
   3   7  21       24.48       33.08      4.48 o 
   4   7  21        9.67        7.84      3.42 o 
  -4   8  21        0.47        3.68      7.76 o 
  -3   8  21        4.38       14.08      3.54 o 
  -2   8  21        6.82        3.64      2.83 o 
  -1   8  21        5.86       10.42      3.20 o 
   0   8  21        9.54        8.58      3.72 o 
   1   8  21        5.39        9.42      2.59 o 
   2   8  21        6.72        7.51      2.67 o 
   3   8  21        4.40        6.80      2.71 o 
   4   8  21        0.41        4.28      2.78 o 
  -2   9  21        3.95       -2.00      6.41 o 
  -1   9  21        2.61        2.27      3.37 o 
   0   9  21       25.40       26.43      3.94 o 
   1   9  21        2.54        5.86      2.41 o 
   2   9  21        3.94        3.82      2.61 o 
   0   0  22      353.71      303.07     10.37 o 
   1   0  22        0.75        2.26      1.55 o 
   2   0  22       53.02       54.25      3.71 o 
   3   0  22       81.19       80.87      6.00 o 
   4   0  22       19.55       19.96      4.15 o 
   5   0  22        0.01        2.64      7.52 o 
   6   0  22        0.04       -2.08      7.33 o 
  -6   1  22       15.13       10.40      6.90 o 
  -5   1  22       55.44       64.64     10.77 o 
  -4   1  22        6.58        7.42      3.20 o 
  -3   1  22        6.66        7.90      4.20 o 
  -2   1  22        2.52        1.60      1.96 o 
  -1   1  22       78.11       77.26      4.34 o 
   0   1  22        0.10        1.86      1.85 o 
   1   1  22       78.94       74.84      9.15 o 
   2   1  22        2.38        3.25      1.71 o 
   3   1  22        6.83       11.10      4.33 o 
   4   1  22        6.94        2.88      3.44 o 
   5   1  22       54.56       55.20      6.49 o 
   6   1  22       15.61       15.87      4.44 o 
  -6   2  22        6.70        3.87      6.47 o 
  -5   2  22       14.23       19.15      7.10 o 
  -4   2  22        1.22        1.58      5.01 o 
  -3   2  22      153.84      135.74      6.29 o 
  -2   2  22        3.89        0.76      1.88 o 
  -1   2  22       94.11       75.45      5.10 o 
   0   2  22       17.87       14.32      3.15 o 
   1   2  22       96.59       98.12      4.74 o 
   2   2  22        3.57        1.57      2.08 o 
   3   2  22      155.70      151.52      8.01 o 
   4   2  22        1.34        1.31      2.89 o 
   5   2  22       14.19       16.10      4.27 o 
   6   2  22        6.68        7.40      3.98 o 
  -6   3  22        5.19        8.62      6.54 o 
  -5   3  22        1.16        2.88      5.56 o 
  -4   3  22       29.24       33.40      8.53 o 
  -3   3  22        9.33       10.25      2.85 o 
  -2   3  22       15.72       16.81      3.89 o 
  -1   3  22       87.37       98.11      5.60 o 
   0   3  22        0.73        0.92      1.86 o 
   1   3  22       91.01       93.56      5.37 o 
   2   3  22       15.96       14.82      3.01 o 
   3   3  22        9.23        8.37      4.09 o 
   4   3  22       29.25       34.51      5.39 o 
   5   3  22        1.12        8.20      3.84 o 
   6   3  22        5.25        8.94      4.23 o 
  -5   4  22        5.63        0.87      6.04 o 
  -4   4  22        3.51        1.42      3.82 o 
  -3   4  22       30.17       30.62      4.96 o 
  -2   4  22        7.18        3.91      4.29 o 
  -1   4  22        8.17       10.50      2.81 o 
   0   4  22        3.02        2.85      2.49 o 
   1   4  22        7.41       14.21      2.88 o 
   2   4  22        7.43        8.25      3.68 o 
   3   4  22       30.33       29.54      4.81 o 
   4   4  22        3.72        2.51      3.36 o 
   5   4  22        5.39        5.33     12.00 o 
  -5   5  22        5.58        2.91      5.97 o 
  -4   5  22        5.12        4.76      6.15 o 
  -3   5  22       14.89        9.08      3.89 o 
  -2   5  22       14.09       11.55      6.04 o 
  -1   5  22       36.99       33.77      5.29 o 
   0   5  22        0.65       -0.91      2.37 o 
   1   5  22       38.08       39.28      3.71 o 
   2   5  22       14.20       21.37      4.17 o 
   3   5  22       14.97       16.90      4.34 o 
   4   5  22        5.31        6.22      3.62 o 
   5   5  22        5.29        8.43      4.10 o 
  -4   6  22        8.55       10.96      3.49 o 
  -3   6  22       35.72       39.46      4.56 o 
  -2   6  22       11.85       10.09      3.56 o 
  -1   6  22       17.15       17.92      3.48 o 
   0   6  22        0.63        0.16      2.64 o 
   1   6  22       16.71       17.59      2.56 o 
   2   6  22       11.82        9.40      3.04 o 
   3   6  22       35.02       35.58      8.66 o 
   4   6  22        8.85       10.87      4.40 o 
  -4   7  22        9.23       13.65      6.74 o 
  -3   7  22       10.88        8.97      4.66 o 
  -2   7  22        7.42        9.35      6.45 o 
  -1   7  22       58.03       69.56      6.37 o 
   0   7  22        0.04       -0.30      2.96 o 
   1   7  22       57.34       59.67      4.15 o 
   2   7  22        7.34        5.04      2.31 o 
   3   7  22       10.80       14.43      3.69 o 
   4   7  22        9.20       10.36      3.50 o 
  -3   8  22        0.09        6.41      2.72 o 
  -2   8  22       26.77       24.53      4.12 o 
  -1   8  22       12.51        8.59      2.88 o 
   0   8  22       12.41        9.83      3.15 o 
   1   8  22       12.09       19.05      3.37 o 
   2   8  22       26.71       30.71      3.78 o 
   3   8  22        0.07        0.54      2.36 o 
  -1   9  22        8.40        0.10      8.33 o 
   0   9  22        5.28       10.93      3.21 o 
   1   9  22        7.86       11.74     12.04 o 
   1   0  23       74.77       81.29      5.15 o 
   2   0  23       35.47       35.70      3.19 o 
   3   0  23        2.21        7.48      2.85 o 
   4   0  23       31.81       36.85      7.70 o 
   5   0  23        2.52        4.59      5.38 o 
   6   0  23        0.16        0.75      6.49 o 
  -5   1  23        0.53        1.39      5.96 o 
  -4   1  23       27.11       19.98      7.73 o 
  -3   1  23        1.92        8.77      2.13 o 
  -2   1  23       42.50       45.57      3.58 o 
  -1   1  23        1.99        2.50      3.09 o 
   0   1  23       19.03       28.72      2.91 o 
   1   1  23        2.21        7.15      1.94 o 
   2   1  23       42.62       51.68      3.71 o 
   3   1  23        2.05        3.96      2.66 o 
   4   1  23       26.93       28.89      4.77 o 
   5   1  23        0.58        3.22      3.75 o 
  -5   2  23       13.09        3.69      6.06 o 
  -4   2  23       82.94       78.95     11.76 o 
  -3   2  23        5.28        6.45      2.78 o 
  -2   2  23       45.31       42.96      4.38 o 
  -1   2  23        3.82        1.28      4.00 o 
   0   2  23      103.07       98.11      5.77 o 
   1   2  23        3.43       -1.18      3.85 o 
   2   2  23       45.00       49.14      5.97 o 
   3   2  23        5.18        6.03      2.86 o 
   4   2  23       82.97       79.77      7.41 o 
   5   2  23       13.14        8.11      3.92 o 
  -5   3  23       13.59       18.19      7.59 o 
  -4   3  23        4.14        7.58      5.00 o 
  -3   3  23       35.21       37.06      4.21 o 
  -2   3  23       66.17       70.45      6.48 o 
  -1   3  23       34.71       40.78      4.40 o 
   0   3  23       68.66       64.71      6.26 o 
   1   3  23       33.75       42.03      7.48 o 
   2   3  23       66.82       75.37      6.87 o 
   3   3  23       34.47       40.66      5.46 o 
   4   3  23        4.16        6.34      3.31 o 
   5   3  23       13.45       16.68      4.98 o 
  -5   4  23       11.72        7.19      7.00 o 
  -4   4  23       21.30       43.17      8.67 o 
  -3   4  23        6.16       -1.25      4.22 o 
  -2   4  23       26.90       28.82      4.65 o 
  -1   4  23       19.92       15.60      3.22 o 
   0   4  23        0.01       -1.99      2.51 o 
   1   4  23       20.08       23.55      4.85 o 
   2   4  23       27.83       29.71      4.72 o 
   3   4  23        6.02        6.87      3.32 o 
   4   4  23       20.81       33.73      5.53 o 
   5   4  23       11.94       13.99      4.45 o 
  -4   5  23       27.76       23.46      5.92 o 
  -3   5  23       14.66       14.06      3.23 o 
  -2   5  23       66.72       67.99      9.05 o 
  -1   5  23       25.27       22.91      3.68 o 
   0   5  23      193.71      217.79      8.34 o 
   1   5  23       25.03       29.95      4.02 o 
   2   5  23       65.73       79.63     10.59 o 
   3   5  23       15.33       20.19      4.65 o 
   4   5  23       27.76       39.61      6.45 o 
  -4   6  23        0.39        5.64      4.79 o 
  -3   6  23        2.50        8.74      5.64 o 
  -2   6  23       15.60       18.68      3.92 o 
  -1   6  23       10.05       20.96      3.89 o 
   0   6  23        0.00       -1.43      1.83 o 
   1   6  23       10.01       13.93      3.33 o 
   2   6  23       16.25       16.97      4.87 o 
   3   6  23        2.37        5.33      4.51 o 
   4   6  23        0.42        3.39      3.65 o 
  -3   7  23        7.00        3.93      3.32 o 
  -2   7  23       16.89       18.39      3.67 o 
  -1   7  23       32.76       36.37      4.74 o 
   0   7  23        5.83        8.91      3.52 o 
   1   7  23       33.03       48.56     12.21 o 
   2   7  23       17.63       23.54      4.88 o 
   3   7  23        7.22        8.77      4.05 o 
  -2   8  23       33.15       42.97      9.56 o 
  -1   8  23       18.78       27.56      4.28 o 
   0   8  23        5.01        2.21      3.41 o 
   1   8  23       19.08       14.74      4.31 o 
   2   8  23       33.03       44.23      4.35 o 
   0   0  24        7.18        5.23      2.43 o 
   1   0  24        0.30        1.86      1.57 o 
   2   0  24        9.91       12.72      2.22 o 
   3   0  24      100.52      106.48      7.04 o 
   4   0  24        0.66        3.78      3.48 o 
   5   0  24       26.48       35.76      5.31 o 
  -5   1  24        4.05        1.06      6.16 o 
  -4   1  24       21.71       27.87      8.56 o 
  -3   1  24       25.71       36.46      6.39 o 
  -2   1  24       45.06       47.73      4.60 o 
  -1   1  24       71.50       80.28      4.44 o 
   0   1  24       10.19       11.30      2.21 o 
   1   1  24       71.42       73.44      4.22 o 
   2   1  24       43.97       47.45      3.71 o 
   3   1  24       25.56       29.29      4.63 o 
   4   1  24       21.85       22.51      4.46 o 
   5   1  24        4.05       10.24      3.81 o 
  -5   2  24        4.51       11.19      7.16 o 
  -4   2  24        0.21        0.97      4.57 o 
  -3   2  24        1.09        4.30      4.58 o 
  -2   2  24       18.92       22.39      5.85 o 
  -1   2  24       13.78       16.49      3.23 o 
   0   2  24       96.84      108.32      6.14 o 
   1   2  24       14.04       11.56      7.23 o 
   2   2  24       19.74       18.13      3.79 o 
   3   2  24        1.08        4.94      3.60 o 
   4   2  24        0.20       -0.73      3.78 o 
   5   2  24        4.09       10.78      4.09 o 
  -5   3  24        2.45        2.27      6.32 o 
  -4   3  24       18.29       13.14      6.41 o 
  -3   3  24       13.90       19.64      6.63 o 
  -2   3  24       68.53       79.99      7.06 o 
  -1   3  24       12.18       10.81      4.49 o 
   0   3  24      124.52      132.92      7.24 o 
   1   3  24       13.22       14.34      2.77 o 
   2   3  24       70.28       82.98      7.27 o 
   3   3  24       13.34       14.17      3.85 o 
   4   3  24       19.33       23.77      4.79 o 
   5   3  24        2.43        3.19      4.75 o 
  -4   4  24        4.14       11.17      5.59 o 
  -3   4  24       22.88       19.99      4.39 o 
  -2   4  24        6.06        8.95      2.85 o 
  -1   4  24        7.23        6.67      3.25 o 
   0   4  24       35.01       24.62      3.84 o 
   1   4  24        7.20        9.44      3.10 o 
   2   4  24        5.62        9.13      4.58 o 
   3   4  24       23.03       25.53      5.01 o 
   4   4  24        4.18        8.24      3.95 o 
  -4   5  24        6.02        0.11      2.93 o 
  -3   5  24        2.77        5.14      2.64 o 
  -2   5  24        7.51        4.43      2.95 o 
  -1   5  24        9.75        8.48      3.26 o 
   0   5  24        1.05       -0.23      3.43 o 
   1   5  24       10.65       14.83      3.36 o 
   2   5  24        6.96        5.05      3.18 o 
   3   5  24        3.00        4.31      5.26 o 
   4   5  24        5.86        6.20      3.87 o 
  -3   6  24        0.65        2.94      4.87 o 
  -2   6  24        3.57        0.41      3.29 o 
  -1   6  24        6.66       10.54      3.15 o 
   0   6  24       57.60       54.03     11.45 o 
   1   6  24        6.81        6.54      2.79 o 
   2   6  24        3.49        6.73      2.72 o 
   3   6  24        0.58        2.13      2.52 o 
  -2   7  24       19.27       16.35      3.53 o 
  -1   7  24       15.51       25.52      6.17 o 
   0   7  24        8.61        5.86      2.99 o 
   1   7  24       15.05       20.31      5.26 o 
   2   7  24       19.18       16.81      3.74 o 
   1   0  25      112.31      109.35      8.03 o 
   2   0  25        2.89        4.45      1.94 o 
   3   0  25       29.13       39.27      4.98 o 
   4   0  25        4.39        6.75      6.62 o 
  -4   1  25       29.61       26.42      7.65 o 
  -3   1  25       45.25       45.04      7.45 o 
  -2   1  25       56.87       65.17      5.50 o 
  -1   1  25       83.80       84.49      6.04 o 
   0   1  25        0.45       -1.03      1.65 o 
   1   1  25       86.01       88.19      4.57 o 
   2   1  25       56.91       63.10      4.92 o 
   3   1  25       47.89       57.78      7.87 o 
   4   1  25       29.47       37.83      5.53 o 
  -4   2  25       30.17       54.19      9.67 o 
  -3   2  25       18.26       23.68      4.58 o 
  -2   2  25       18.16       26.01      7.78 o 
  -1   2  25       90.63       99.62      7.57 o 
   0   2  25       92.86       94.95      6.03 o 
   1   2  25       87.98       89.41      5.79 o 
   2   2  25       18.44       27.21      4.56 o 
   3   2  25       17.71       25.58      4.81 o 
   4   2  25       30.11       32.75      5.39 o 
  -4   3  25       10.85        3.49      5.51 o 
  -3   3  25       46.58       47.22      5.98 o 
  -2   3  25        2.25        4.48      2.93 o 
  -1   3  25       20.11       19.76      3.43 o 
   0   3  25        6.58        3.07      2.51 o 
   1   3  25       20.20       17.14      3.74 o 
   2   3  25        2.35        7.08      3.30 o 
   3   3  25       47.38       57.82      6.42 o 
   4   3  25       11.03       16.07      4.14 o 
  -3   4  25        3.70       11.61      3.44 o 
  -2   4  25       12.01       19.01      6.88 o 
  -1   4  25       26.72       25.16      5.74 o 
   0   4  25        0.18        5.53      2.45 o 
   1   4  25       25.47       29.87     10.82 o 
   2   4  25       11.85       14.99      3.96 o 
   3   4  25        3.43        5.74      3.29 o 
  -3   5  25        4.45        5.57      3.25 o 
  -2   5  25        8.01        3.22      2.84 o 
  -1   5  25       11.77        6.62      2.90 o 
   0   5  25        6.36        8.80      5.80 o 
   1   5  25       11.66       10.89      2.92 o 
   2   5  25        8.17       13.87      3.95 o 
   3   5  25        4.46        7.90      3.78 o 
  -2   6  25       19.91       22.53      4.13 o 
  -1   6  25       17.03       19.53      3.85 o 
   0   6  25        0.31        2.04      2.92 o 
   1   6  25       16.69       18.81      4.39 o 
   2   6  25       19.58       18.02      4.48 o 
   0   0  26      115.74      132.61      7.60 o 
   1   0  26       22.73       30.96      3.31 o 
   2   0  26       42.69       42.80      4.44 o 
   3   0  26        5.82       19.84      6.95 o 
   4   0  26        0.91       -3.87      5.89 o 
  -3   1  26        1.38        1.38      5.66 o 
  -2   1  26       48.64       51.34      7.10 o 
  -1   1  26       26.20       28.65      3.97 o 
   0   1  26       13.59       11.33      5.78 o 
   1   1  26       26.57       32.22      6.60 o 
   2   1  26       46.96       53.83      5.94 o 
   3   1  26        1.40        6.92      3.36 o 
  -3   2  26       13.22       13.97      9.45 o 
  -2   2  26       13.52        9.78      3.62 o 
  -1   2  26       18.55       22.04      3.84 o 
   0   2  26       65.62       67.73      6.97 o 
   1   2  26       18.68       23.46      4.21 o 
   2   2  26       13.79       21.88      5.97 o 
   3   2  26       13.60       23.43      4.19 o 
  -3   3  26       22.77       22.39      4.61 o 
  -2   3  26        1.43        0.21      2.64 o 
  -1   3  26        7.33        7.11      2.87 o 
   0   3  26       27.04       30.74      4.20 o 
   1   3  26        6.58        6.80      2.91 o 
   2   3  26        1.48       -0.35      2.59 o 
   3   3  26       22.50       26.10      4.78 o 
  -2   4  26        6.04       -2.99      4.27 o 
  -1   4  26       19.55        8.41      3.31 o 
   0   4  26       19.22       19.37      4.51 o 
   1   4  26       20.16       23.36      5.72 o 
   2   4  26        5.98        5.83      3.07 o 
  -1   5  26       34.65       39.34      6.17 o 
   0   5  26       28.36       34.02      4.50 o 
   1   5  26       34.43       44.31      5.91 o 
   1   0  27        0.44        4.85      2.48 o 
   2   0  27       11.25       14.02      4.27 o 
   3   0  27        1.05        2.33      5.70 o 
  -2   1  27        7.37        9.24      3.94 o 
  -1   1  27        0.81       -0.41      2.72 o 
   0   1  27       55.99       50.13      7.79 o 
   1   1  27        0.81       -0.87      2.37 o 
   2   1  27        6.93       13.12      3.60 o 
  -2   2  27       32.75       35.18      7.84 o 
  -1   2  27        3.00        6.95      2.94 o 
   0   2  27        0.54       -0.09      2.43 o 
   1   2  27        2.71        2.46      3.14 o 
   2   2  27       31.68       34.24      5.23 o 
  -2   3  27       15.99       14.94      3.61 o 
  -1   3  27        7.97        6.86      4.47 o 
   0   3  27       31.03       24.74      6.07 o 
   1   3  27        7.89        5.05      3.07 o 
   2   3  27       16.12       18.38      8.74 o 
  -1   4  27       38.10       43.89      6.93 o 
   0   4  27        1.04        2.13      6.65 o 
   1   4  27       37.85       45.35      7.48 o 
   0   0  28       58.84       83.94     12.45 o 
   1   0  28       13.30       15.22      8.39 o 
  -1   1  28        7.38        7.03      3.49 o 
   0   1  28       16.39       18.50      4.88 o 
   1   1  28        7.57       15.12      4.07 o 
                                                 
